# Supplementary material for: 2-[(4-Chloro­phen­yl)(hy­droxy)meth­yl]-5,5-dimethyl-1,3,2-dioxaphosphinan-2-one
Source: Acta Crystallogr Sect E Struct Rep Online. 2011 Mar 19;67(Pt 4):o926. doi: 10.1107/S1600536811008944 (PMC3099943; doi:10.1107/S1600536811008944)
Supplement: Supplementary file 1 [file e-67-0o926-sup1.cif]

##############################################################################
###                                                                        ###
###        Electronic paper (Acta Crystallographica Section E)             ###
###                                                                        ###
##############################################################################
#                                                                            #
# This CIF contains the data in a paper accepted for publication in Acta     #
# Crystallographica Section E. It conforms to the requirements of Notes      #
# for Authors for Section E, and has been peer reviewed under the auspices   #
# of the IUCr Commission on Journals.                                        #
#                                                                            #
# Full details of the Crystallographic Information File format               #
# are given in the paper "The Crystallographic Information File (CIF):       #
# a New Standard Archive File for Crystallography" by S. R. Hall, F. H.      #
# Allen and I. D. Brown [Acta Cryst. (1991), A47, 655-685].                  #
#                                                                            #
# The current version of the core CIF dictionary is obtainable from          #
# ftp://ftp.iucr.org/pub/cif_core.dic. The current version number is 2.4.    #
#                                                                            #
# Software is freely available for graphical display of the structure(s) in  #
# this CIF.  For information consult the CIF home page http://www.iucr.org/  #
# cif/home.html                                                              #
#                                                                            #
# This file may be used for bona fide research purposes within the           #
# scientific community so long as proper attribution is given to the journal # 
# article from which it was obtained.                                        #
#                                                                            #
##############################################################################
                                             
data_global
_audit_creation_method     SHELXL-97
_journal_data_validation_number     ?
_journal_date_recd_electronic     2011-03-04
_journal_date_accepted     2011-03-09
_journal_name_full     'Acta Crystallographica, Section E'
_journal_year     2011
_journal_volume     67
_journal_issue      4
_journal_page_first     o926
_journal_page_last     o926
_journal_paper_category     QO
_journal_coeditor_code     WN2424
_publ_contact_author_name     'Hongwu He'
_publ_contact_author_address
;
 Key Laboratory of Pesticide and Chemical Biology,
 College of Chemistry,
 Central China Normal University,
 Wuhan 430079
 People's Republic of China.
;
_publ_contact_author_email     he1208@mail.ccnu.edu.cn
_publ_contact_author_fax     ?
_publ_contact_author_phone     '0086-027-67867960'
_publ_section_title
;
2-[(4-Chlorophenyl)(hydroxy)methyl]-5,5-dimethyl-1,3,2-dioxaphosphinan-2-one
;
loop_
    _publ_author_name
    _publ_author_footnote
    _publ_author_address
    'Wang, Chubei' .
;
 Key Laboratory of Pesticide and Chemical Biology
 College of Chemistry,
 Central China Normal University,
 Wuhan 430079
 People's Republic of China.
;
    'Peng, Hao' .
;
 Key Laboratory of Pesticide and Chemical Biology
 College of Chemistry,
 Central China Normal University,
 Wuhan 430079
 People's Republic of China.
;
    'He, Hongwu' .
;
 Key Laboratory of Pesticide and Chemical Biology
 College of Chemistry,
 Central China Normal University,
 Wuhan 430079
 People's Republic of China.
;
data_I
_chemical_name_systematic
;
2-[(4-Chlorophenyl)(hydroxy)methyl]-5,5-dimethyl-1,3,2-dioxaphosphinan-2-one
;
_chemical_name_common     ?
_chemical_formula_moiety     'C12 H16 Cl O4 P'
_chemical_formula_sum     'C12 H16 Cl O4 P'
_chemical_formula_structural     ?
_chemical_formula_analytical     ?
_chemical_formula_iupac     'C12 H16 Cl O4 P'
_chemical_formula_weight     290.67
_chemical_melting_point     ?
_symmetry_cell_setting     monoclinic
_symmetry_space_group_name_H-M     'P 21/c'
loop_
    _symmetry_equiv_pos_as_xyz
    'x, y, z'
    '-x, y+1/2, -z+1/2'
    '-x, -y, -z'
    'x, -y-1/2, z-1/2'
_cell_length_a     12.8965(11)
_cell_length_b     9.4449(8)
_cell_length_c     11.6425(10)
_cell_angle_alpha     90.00
_cell_angle_beta     98.6300(10)
_cell_angle_gamma     90.00
_cell_volume     1402.1(2)
_cell_formula_units_Z     4
_cell_measurement_reflns_used     4935
_cell_measurement_theta_min     2.68
_cell_measurement_theta_max     28.19
_cell_measurement_temperature     298(2)
_exptl_crystal_description     block
_exptl_crystal_colour     colourless
_exptl_crystal_size_max     0.23
_exptl_crystal_size_mid     0.16
_exptl_crystal_size_min     0.12
_exptl_crystal_density_diffrn     1.377
_exptl_crystal_density_meas     ?
_exptl_crystal_density_method     'not measured'
_exptl_crystal_F_000     608
_exptl_absorpt_coefficient_mu     0.390
_exptl_absorpt_correction_type     none
_exptl_absorpt_process_details     ?
_exptl_absorpt_correction_T_min     ?
_exptl_absorpt_correction_T_max     ?
_exptl_special_details
;
;
_diffrn_ambient_temperature     298(2)
_diffrn_radiation_type     MoK\a
_diffrn_radiation_wavelength     0.71073
_diffrn_radiation_source     'fine-focus sealed tube'
_diffrn_radiation_monochromator     graphite
_diffrn_measurement_device_type     'Bruker SMART APEX CCD area-detector'
_diffrn_measurement_method     '\f and \w'
_diffrn_detector_area_resol_mean     ?
_diffrn_reflns_number     10123
_diffrn_reflns_av_R_equivalents     0.0710
_diffrn_reflns_av_sigmaI/netI     0.0481
_diffrn_reflns_theta_min     2.68
_diffrn_reflns_theta_max     28.26
_diffrn_reflns_theta_full     28.26
_diffrn_measured_fraction_theta_max     0.997
_diffrn_measured_fraction_theta_full     0.997
_diffrn_reflns_limit_h_min     -13
_diffrn_reflns_limit_h_max     17
_diffrn_reflns_limit_k_min     -9
_diffrn_reflns_limit_k_max     12
_diffrn_reflns_limit_l_min     -15
_diffrn_reflns_limit_l_max     15
_diffrn_standards_number     ?
_diffrn_standards_interval_count     ?
_diffrn_standards_interval_time     ?
_diffrn_standards_decay_%     ?
_refine_special_details
;
Refinement of <i>F</i>^2^ against ALL reflections. The weighted <i>R</i>-factor
<i>wR</i> and goodness of fit <i>S</i> are based on <i>F</i>^2^, conventional
<i>R</i>-factors <i>R</i> are based on <i>F</i>, with <i>F</i> set to zero for
negative <i>F</i>^2^. The threshold expression of <i>F</i>^2^ >
\s(<i>F</i>^2^) is used only for calculating <i>R</i>-factors(gt) <i>etc</i>.
and is not relevant to the choice of reflections for refinement.
<i>R</i>-factors based on <i>F</i>^2^ are statistically about twice as large
as those based on <i>F</i>, and <i>R</i>- factors based on ALL data will be
even larger.
;
_reflns_number_total     3463
_reflns_number_gt     3141
_reflns_threshold_expression     I>2sigma(I)
_refine_ls_structure_factor_coef     Fsqd
_refine_ls_matrix_type     full
_refine_ls_R_factor_all     0.0675
_refine_ls_R_factor_gt     0.0620
_refine_ls_wR_factor_gt     0.1503
_refine_ls_wR_factor_ref     0.1538
_refine_ls_goodness_of_fit_ref     1.152
_refine_ls_restrained_S_all     1.152
_refine_ls_number_reflns     3463
_refine_ls_number_parameters     166
_refine_ls_number_restraints     0
_refine_ls_hydrogen_treatment     constr
_refine_ls_weighting_scheme     calc
_refine_ls_weighting_details
         'calc w=1/[\s^2^(Fo^2^)+(0.0581P)^2^+0.7742P] where P=(Fo^2^+2Fc^2^)/3'
_atom_sites_solution_hydrogens     geom
_atom_sites_solution_primary     direct
_atom_sites_solution_secondary     difmap
_refine_ls_shift/su_max     0.000
_refine_ls_shift/su_mean     0.000
_refine_diff_density_max     0.715
_refine_diff_density_min     -0.279
_refine_ls_extinction_method     none
_refine_ls_extinction_coef     ?
loop_
    _atom_type_symbol
    _atom_type_description
    _atom_type_scat_dispersion_real
    _atom_type_scat_dispersion_imag
    _atom_type_scat_source
    'C' 'C' 0.0033 0.0016
                         'International Tables Vol C Tables 4.2.6.8 and 6.1.1.4'
    'H' 'H' 0.0000 0.0000
                         'International Tables Vol C Tables 4.2.6.8 and 6.1.1.4'
    'O' 'O' 0.0106 0.0060
                         'International Tables Vol C Tables 4.2.6.8 and 6.1.1.4'
    'P' 'P' 0.1023 0.0942
                         'International Tables Vol C Tables 4.2.6.8 and 6.1.1.4'
    'Cl' 'Cl' 0.1484 0.1585
                         'International Tables Vol C Tables 4.2.6.8 and 6.1.1.4'
_computing_data_collection     '<i>SMART</i> (Bruker, 2001)'
_computing_cell_refinement     '<i>SAINT-Plus</i> (Bruker, 2001)'
_computing_data_reduction     '<i>SAINT-Plus</i> (Bruker, 2001)'
_computing_structure_solution     '<i>SHELXS97</i> (Sheldrick, 2008)'
_computing_structure_refinement     'SHELXL97 (Sheldrick, 2008)'
_computing_molecular_graphics     '<i>PLATON</i> (Spek, 2009)'
_computing_publication_material     '<i>PLATON</i> (Spek, 2009)'
loop_
    _atom_site_type_symbol
    _atom_site_label
    _atom_site_fract_x
    _atom_site_fract_y
    _atom_site_fract_z
    _atom_site_U_iso_or_equiv
    _atom_site_adp_type
    _atom_site_calc_flag
    _atom_site_refinement_flags
    _atom_site_occupancy
    _atom_site_disorder_assembly
    _atom_site_disorder_group
    C C1 0.2944(2) 0.3005(3) 0.5354(2) 0.0543(6) Uani d . 1 . .
    H H1A 0.2923 0.3256 0.6150 0.081 Uiso calc R 1 . .
    H H1B 0.3596 0.3312 0.5135 0.081 Uiso calc R 1 . .
    H H1C 0.2883 0.1996 0.5267 0.081 Uiso calc R 1 . .
    C C2 0.2096(3) 0.5330(3) 0.4720(3) 0.0635(8) Uani d . 1 . .
    H H2A 0.1547 0.5765 0.4188 0.095 Uiso calc R 1 . .
    H H2B 0.2764 0.5659 0.4561 0.095 Uiso calc R 1 . .
    H H2C 0.2014 0.5577 0.5501 0.095 Uiso calc R 1 . .
    C C3 0.2035(2) 0.3720(2) 0.4576(2) 0.0407(5) Uani d . 1 . .
    C C4 0.2059(2) 0.3377(2) 0.3303(2) 0.0430(5) Uani d . 1 . .
    H H4A 0.1519 0.3917 0.2823 0.052 Uiso calc R 1 . .
    H H4B 0.2733 0.3655 0.3099 0.052 Uiso calc R 1 . .
    C C5 0.09896(19) 0.3251(2) 0.4897(2) 0.0429(5) Uani d . 1 . .
    H H5A 0.0971 0.3465 0.5708 0.052 Uiso calc R 1 . .
    H H5B 0.0428 0.3773 0.4434 0.052 Uiso calc R 1 . .
    C C6 0.12155(17) -0.0698(2) 0.36460(19) 0.0359(4) Uani d . 1 . .
    H H6 0.0632 -0.1171 0.3939 0.043 Uiso calc R 1 . .
    C C7 0.21964(16) -0.09498(19) 0.44979(18) 0.0330(4) Uani d . 1 . .
    C C8 0.31652(19) -0.1076(3) 0.4118(2) 0.0432(5) Uani d . 1 . .
    H H8 0.3212 -0.0978 0.3333 0.052 Uiso calc R 1 . .
    C C9 0.4058(2) -0.1346(3) 0.4902(3) 0.0550(6) Uani d . 1 . .
    H H9 0.4705 -0.1435 0.4647 0.066 Uiso calc R 1 . .
    C C10 0.3983(2) -0.1482(3) 0.6055(3) 0.0554(7) Uani d . 1 . .
    C C11 0.3035(2) -0.1347(3) 0.6457(2) 0.0509(6) Uani d . 1 . .
    H H11 0.2996 -0.1430 0.7245 0.061 Uiso calc R 1 . .
    C C12 0.21483(19) -0.1088(2) 0.5673(2) 0.0422(5) Uani d . 1 . .
    H H12 0.1505 -0.1004 0.5936 0.051 Uiso calc R 1 . .
    Cl Cl1 0.51070(8) -0.18286(16) 0.70446(9) 0.1062(4) Uani d . 1 . .
    O O1 0.18909(13) 0.18663(16) 0.30702(13) 0.0403(4) Uani d . 1 . .
    O O2 0.08252(12) 0.17262(17) 0.46986(13) 0.0402(4) Uani d . 1 . .
    O O3 -0.00798(14) 0.1404(2) 0.26116(16) 0.0537(5) Uani d . 1 . .
    O O4 0.12788(16) -0.12340(19) 0.25263(15) 0.0526(5) Uani d . 1 . .
    H H4 0.0926 -0.1957 0.2418 0.079 Uiso calc R 1 . .
    P P1 0.08858(4) 0.11632(6) 0.34372(5) 0.03362(17) Uani d . 1 . .
loop_
    _atom_site_aniso_label
    _atom_site_aniso_U_11
    _atom_site_aniso_U_22
    _atom_site_aniso_U_33
    _atom_site_aniso_U_12
    _atom_site_aniso_U_13
    _atom_site_aniso_U_23
    C1 0.0489(14) 0.0561(16) 0.0541(14) -0.0019(12) -0.0045(11) 0.0008(12)
    C2 0.088(2) 0.0332(12) 0.0674(17) -0.0063(13) 0.0042(16) -0.0104(12)
    C3 0.0505(13) 0.0286(10) 0.0416(11) -0.0025(9) 0.0024(10) -0.0031(8)
    C4 0.0560(14) 0.0298(10) 0.0439(12) -0.0069(10) 0.0099(10) 0.0024(9)
    C5 0.0511(13) 0.0373(11) 0.0411(11) 0.0065(10) 0.0093(10) -0.0078(9)
    C6 0.0345(10) 0.0291(9) 0.0438(11) -0.0071(8) 0.0048(8) -0.0022(8)
    C7 0.0356(10) 0.0188(8) 0.0442(11) -0.0014(7) 0.0045(8) 0.0004(7)
    C8 0.0402(12) 0.0439(12) 0.0463(12) -0.0019(10) 0.0096(10) 0.0011(10)
    C9 0.0366(12) 0.0619(17) 0.0668(16) 0.0031(11) 0.0087(11) 0.0032(13)
    C10 0.0442(14) 0.0571(16) 0.0606(16) 0.0052(12) -0.0060(11) 0.0079(13)
    C11 0.0615(16) 0.0483(14) 0.0421(12) 0.0045(12) 0.0049(11) 0.0084(10)
    C12 0.0419(12) 0.0384(12) 0.0476(12) 0.0039(9) 0.0114(10) 0.0043(9)
    Cl1 0.0629(6) 0.1541(11) 0.0912(7) 0.0175(6) -0.0221(5) 0.0266(7)
    O1 0.0520(9) 0.0310(8) 0.0412(8) -0.0050(7) 0.0175(7) -0.0022(6)
    O2 0.0435(9) 0.0373(8) 0.0423(8) 0.0009(7) 0.0150(7) -0.0016(6)
    O3 0.0485(10) 0.0528(10) 0.0546(10) 0.0105(8) -0.0089(8) 0.0022(8)
    O4 0.0622(12) 0.0444(10) 0.0503(10) -0.0086(8) 0.0054(8) -0.0130(8)
    P1 0.0342(3) 0.0304(3) 0.0358(3) 0.0021(2) 0.0039(2) 0.0004(2)
_geom_special_details
;
All e.s.d.'s (except the e.s.d. in the dihedral angle between two l.s. planes)
are estimated using the full covariance matrix. The cell e.s.d.'s are taken
into account individually in the estimation of e.s.d.'s in distances, angles
and torsion angles; correlations between e.s.d.'s in cell parameters are only
used when they are defined by crystal symmetry. An approximate (isotropic)
treatment of cell e.s.d.'s is used for estimating e.s.d.'s involving l.s.
planes.
;
loop_
    _geom_bond_atom_site_label_1
    _geom_bond_atom_site_label_2
    _geom_bond_site_symmetry_2
    _geom_bond_distance
    _geom_bond_publ_flag
    C1 C3 . 1.528(3) ?
    C1 H1A . 0.9600 ?
    C1 H1B . 0.9600 ?
    C1 H1C . 0.9600 ?
    C2 C3 . 1.530(3) ?
    C2 H2A . 0.9600 ?
    C2 H2B . 0.9600 ?
    C2 H2C . 0.9600 ?
    C3 C5 . 1.518(3) ?
    C3 C4 . 1.522(3) ?
    C4 O1 . 1.463(3) ?
    C4 H4A . 0.9700 ?
    C4 H4B . 0.9700 ?
    C5 O2 . 1.469(3) ?
    C5 H5A . 0.9700 ?
    C5 H5B . 0.9700 ?
    C6 O4 . 1.412(3) ?
    C6 C7 . 1.505(3) ?
    C6 P1 . 1.816(2) ?
    C6 H6 . 0.9800 ?
    C7 C12 . 1.385(3) ?
    C7 C8 . 1.392(3) ?
    C8 C9 . 1.382(3) ?
    C8 H8 . 0.9300 ?
    C9 C10 . 1.367(4) ?
    C9 H9 . 0.9300 ?
    C10 C11 . 1.379(4) ?
    C10 Cl1 . 1.742(3) ?
    C11 C12 . 1.373(3) ?
    C11 H11 . 0.9300 ?
    C12 H12 . 0.9300 ?
    O1 P1 . 1.5716(16) ?
    O2 P1 . 1.5748(16) ?
    O3 P1 . 1.4721(18) ?
    O4 H4 . 0.8200 ?
loop_
    _geom_angle_atom_site_label_1
    _geom_angle_atom_site_label_2
    _geom_angle_atom_site_label_3
    _geom_angle_site_symmetry_1
    _geom_angle_site_symmetry_3
    _geom_angle
    _geom_angle_publ_flag
    C3 C1 H1A . . 109.5 ?
    C3 C1 H1B . . 109.5 ?
    H1A C1 H1B . . 109.5 ?
    C3 C1 H1C . . 109.5 ?
    H1A C1 H1C . . 109.5 ?
    H1B C1 H1C . . 109.5 ?
    C3 C2 H2A . . 109.5 ?
    C3 C2 H2B . . 109.5 ?
    H2A C2 H2B . . 109.5 ?
    C3 C2 H2C . . 109.5 ?
    H2A C2 H2C . . 109.5 ?
    H2B C2 H2C . . 109.5 ?
    C5 C3 C4 . . 109.08(19) ?
    C5 C3 C1 . . 110.8(2) ?
    C4 C3 C1 . . 110.9(2) ?
    C5 C3 C2 . . 107.2(2) ?
    C4 C3 C2 . . 108.0(2) ?
    C1 C3 C2 . . 110.6(2) ?
    O1 C4 C3 . . 111.34(17) ?
    O1 C4 H4A . . 109.4 ?
    C3 C4 H4A . . 109.4 ?
    O1 C4 H4B . . 109.4 ?
    C3 C4 H4B . . 109.4 ?
    H4A C4 H4B . . 108.0 ?
    O2 C5 C3 . . 111.10(17) ?
    O2 C5 H5A . . 109.4 ?
    C3 C5 H5A . . 109.4 ?
    O2 C5 H5B . . 109.4 ?
    C3 C5 H5B . . 109.4 ?
    H5A C5 H5B . . 108.0 ?
    O4 C6 C7 . . 113.10(18) ?
    O4 C6 P1 . . 105.57(15) ?
    C7 C6 P1 . . 113.47(14) ?
    O4 C6 H6 . . 108.2 ?
    C7 C6 H6 . . 108.2 ?
    P1 C6 H6 . . 108.2 ?
    C12 C7 C8 . . 118.8(2) ?
    C12 C7 C6 . . 120.54(19) ?
    C8 C7 C6 . . 120.7(2) ?
    C9 C8 C7 . . 120.4(2) ?
    C9 C8 H8 . . 119.8 ?
    C7 C8 H8 . . 119.8 ?
    C10 C9 C8 . . 119.4(2) ?
    C10 C9 H9 . . 120.3 ?
    C8 C9 H9 . . 120.3 ?
    C9 C10 C11 . . 121.5(2) ?
    C9 C10 Cl1 . . 119.5(2) ?
    C11 C10 Cl1 . . 119.0(2) ?
    C12 C11 C10 . . 118.9(2) ?
    C12 C11 H11 . . 120.6 ?
    C10 C11 H11 . . 120.6 ?
    C11 C12 C7 . . 121.1(2) ?
    C11 C12 H12 . . 119.4 ?
    C7 C12 H12 . . 119.4 ?
    C4 O1 P1 . . 117.87(14) ?
    C5 O2 P1 . . 116.83(14) ?
    C6 O4 H4 . . 109.5 ?
    O3 P1 O1 . . 114.12(11) ?
    O3 P1 O2 . . 113.65(10) ?
    O1 P1 O2 . . 105.62(9) ?
    O3 P1 C6 . . 113.27(10) ?
    O1 P1 C6 . . 105.02(9) ?
    O2 P1 C6 . . 104.20(9) ?
loop_
    _geom_torsion_atom_site_label_1
    _geom_torsion_atom_site_label_2
    _geom_torsion_atom_site_label_3
    _geom_torsion_atom_site_label_4
    _geom_torsion_site_symmetry_1
    _geom_torsion_site_symmetry_2
    _geom_torsion_site_symmetry_3
    _geom_torsion_site_symmetry_4
    _geom_torsion
    _geom_torsion_publ_flag
    C5 C3 C4 O1 . . . . -57.7(3) ?
    C1 C3 C4 O1 . . . . 64.7(3) ?
    C2 C3 C4 O1 . . . . -173.9(2) ?
    C4 C3 C5 O2 . . . . 58.9(2) ?
    C1 C3 C5 O2 . . . . -63.5(2) ?
    C2 C3 C5 O2 . . . . 175.7(2) ?
    O4 C6 C7 C12 . . . . -151.46(19) ?
    P1 C6 C7 C12 . . . . 88.3(2) ?
    O4 C6 C7 C8 . . . . 27.3(3) ?
    P1 C6 C7 C8 . . . . -92.9(2) ?
    C12 C7 C8 C9 . . . . 0.5(3) ?
    C6 C7 C8 C9 . . . . -178.2(2) ?
    C7 C8 C9 C10 . . . . -0.3(4) ?
    C8 C9 C10 C11 . . . . -0.4(5) ?
    C8 C9 C10 Cl1 . . . . 179.8(2) ?
    C9 C10 C11 C12 . . . . 0.8(4) ?
    Cl1 C10 C11 C12 . . . . -179.3(2) ?
    C10 C11 C12 C7 . . . . -0.6(4) ?
    C8 C7 C12 C11 . . . . -0.1(3) ?
    C6 C7 C12 C11 . . . . 178.7(2) ?
    C3 C4 O1 P1 . . . . 54.0(2) ?
    C3 C5 O2 P1 . . . . -56.2(2) ?
    C4 O1 P1 O3 . . . . 80.51(18) ?
    C4 O1 P1 O2 . . . . -45.05(18) ?
    C4 O1 P1 C6 . . . . -154.86(16) ?
    C5 O2 P1 O3 . . . . -79.99(18) ?
    C5 O2 P1 O1 . . . . 45.86(17) ?
    C5 O2 P1 C6 . . . . 156.25(16) ?
    O4 C6 P1 O3 . . . . 56.16(18) ?
    C7 C6 P1 O3 . . . . -179.45(15) ?
    O4 C6 P1 O1 . . . . -69.01(15) ?
    C7 C6 P1 O1 . . . . 55.38(17) ?
    O4 C6 P1 O2 . . . . -179.83(14) ?
    C7 C6 P1 O2 . . . . -55.44(17) ?
loop_
    _geom_hbond_atom_site_label_D
    _geom_hbond_atom_site_label_H
    _geom_hbond_atom_site_label_A
    _geom_hbond_site_symmetry_A
    _geom_hbond_distance_DH
    _geom_hbond_distance_HA
    _geom_hbond_distance_DA
    _geom_hbond_angle_DHA
    O4 H4 O3 2_545 0.82 1.89 2.705(3) 172
