# Supplementary material for: 2-[(4-Chloro­phen­yl)(hy­droxy)meth­yl]-5,5-dimethyl-1,3,2-dioxaphosphinan-2-one
Source: Acta Crystallogr Sect E Struct Rep Online. 2011 Mar 19;67(Pt 4):o926. doi: 10.1107/S1600536811008944 (PMC3099943; doi:10.1107/S1600536811008944)
Supplement: Supplementary file 2 [file e-67-0o926-Isup2.hkl]

# 
# h,k,l, Fc-squared, Fo-squared, sigma(Fo-squared) and status flag 
# 
data_I
_shelx_title ' T in P2(1)/c' 
_shelx_refln_list_code          4 
_shelx_F_calc_maximum      210.51 
_exptl_crystal_F_000       608.00 
_reflns_d_resolution_high  0.7507 
 
loop_ 
 _symmetry_equiv_pos_as_xyz 
 'x, y, z' 
 '-x, y+1/2, -z+1/2' 
 '-x, -y, -z' 
 'x, -y-1/2, z-1/2' 
 
_cell_length_a    12.8965 
_cell_length_b     9.4449 
_cell_length_c    11.6425 
_cell_angle_alpha  90.000 
_cell_angle_beta   98.630 
_cell_angle_gamma  90.000 
 
_shelx_F_squared_multiplier     1.000 
 
loop_ 
 _refln_index_h 
 _refln_index_k 
 _refln_index_l 
 _refln_F_squared_calc 
 _refln_F_squared_meas 
 _refln_F_squared_sigma 
 _refln_observed_status 
   2   0   0      642.75      582.63      9.44 o 
   3   0   0     9025.46     9359.85     74.40 o 
   4   0   0       44.99      115.73      6.01 o 
   5   0   0     2831.09     2971.68     13.97 o 
   6   0   0       51.80       36.66      1.75 o 
   7   0   0     2841.75     3213.18     63.67 o 
   8   0   0        3.27        1.56      2.09 o 
   9   0   0      318.34      317.78     15.40 o 
  10   0   0     6465.51     7043.08    408.74 o 
  11   0   0        0.02        4.13      2.53 o 
  12   0   0      108.21      101.25      6.86 o 
  13   0   0       48.66       37.34      5.11 o 
  14   0   0       83.42       76.65      6.50 o 
  15   0   0        0.12        2.06      2.58 o 
  16   0   0       45.90       38.74      5.98 o 
   1   1   0      825.22      998.62     12.29 o 
   2   1   0     7983.06     9777.96    315.56 o 
   3   1   0      391.45      407.66      7.41 o 
   4   1   0      391.63      411.80      7.93 o 
   5   1   0     1142.54     1011.52     16.67 o 
   6   1   0        8.45       11.15      0.70 o 
   7   1   0       97.86       93.73      2.76 o 
   8   1   0     2297.03     2430.31     32.71 o 
   9   1   0      732.08      820.79     18.47 o 
  10   1   0     1953.51     1970.00     80.82 o 
  11   1   0        2.82        4.50      1.46 o 
  12   1   0      184.25      169.36      6.16 o 
  13   1   0      118.16      107.79      5.21 o 
  14   1   0       26.79       34.34      3.62 o 
  15   1   0      106.29      108.10      5.60 o 
  16   1   0        0.52        3.03      2.99 o 
   0   2   0     5235.90     6343.71    688.30 o 
   1   2   0      856.75      981.30     25.66 o 
   2   2   0     1645.14     1901.57     67.19 o 
   3   2   0      129.57      129.84      5.71 o 
   4   2   0      470.76      500.39     21.48 o 
   5   2   0      762.82      790.69     22.03 o 
   6   2   0      274.37      312.73      5.79 o 
   7   2   0      136.90      133.00      3.24 o 
   8   2   0        0.55        1.47      0.65 o 
   9   2   0      426.42      421.59      8.05 o 
  10   2   0      318.87      324.55     12.17 o 
  11   2   0       17.28       17.71      2.06 o 
  12   2   0       69.71       62.12      6.13 o 
  13   2   0        6.12        4.93      2.13 o 
  14   2   0        5.43       10.03      2.40 o 
  15   2   0        4.25        6.86      3.20 o 
  16   2   0        1.16        5.83      3.35 o 
   1   3   0     7298.47     9486.26    295.49 o 
   2   3   0      143.49      132.03      5.19 o 
   3   3   0      969.86      945.68     38.41 o 
   4   3   0      481.73      429.75     24.44 o 
   5   3   0      225.12      196.47      8.93 o 
   6   3   0       34.88       37.96      1.49 o 
   7   3   0      148.32      168.11      6.25 o 
   8   3   0      220.64      230.76      8.33 o 
   9   3   0       81.26       83.02      3.01 o 
  10   3   0      801.32      740.21     31.06 o 
  11   3   0      299.32      290.36     21.27 o 
  12   3   0      161.52      156.05      8.94 o 
  13   3   0       90.47       90.87     11.01 o 
  14   3   0       75.58       72.47      6.76 o 
  15   3   0       24.14       29.76      5.47 o 
  16   3   0       13.40       12.59      4.02 o 
   0   4   0    29731.25    34582.95   1980.01 o 
   1   4   0     2902.74     3517.44    114.61 o 
   2   4   0       20.53       24.17      1.13 o 
   3   4   0       20.21       20.22      1.38 o 
   4   4   0      547.92      457.14     21.09 o 
   5   4   0      160.36      116.24      5.22 o 
   6   4   0      518.75      506.81     29.41 o 
   7   4   0      173.29      204.45      4.57 o 
   8   4   0       17.92       19.36      1.45 o 
   9   4   0      444.17      443.13     16.23 o 
  10   4   0     1149.50     1164.29     40.44 o 
  11   4   0       13.60       15.68      4.02 o 
  12   4   0       55.73       58.57      4.28 o 
  13   4   0      124.75      133.61      9.18 o 
  14   4   0        5.79        6.52      1.88 o 
  15   4   0        9.23        7.53      3.66 o 
   1   5   0      942.15     1250.10     53.26 o 
   2   5   0     3557.92     4325.19    109.78 o 
   3   5   0       22.93       22.90      1.27 o 
   4   5   0        4.18        7.42      0.86 o 
   5   5   0      198.03      202.08      4.33 o 
   6   5   0       33.17       30.84      2.20 o 
   7   5   0       10.63       10.51      1.62 o 
   8   5   0     1636.07     1703.79     75.52 o 
   9   5   0      196.28      175.57      6.07 o 
  10   5   0      158.39      182.23      6.02 o 
  11   5   0       17.87       20.78      2.48 o 
  12   5   0       90.48       86.41      4.87 o 
  13   5   0        1.05        5.94      1.86 o 
  14   5   0        1.16        2.62      1.53 o 
  15   5   0       18.40       25.34      6.11 o 
   0   6   0     1014.58     1190.52     61.86 o 
   1   6   0       12.46       12.99      1.35 o 
   2   6   0      195.25      221.91      3.52 o 
   3   6   0       23.56       28.96      1.97 o 
   4   6   0       81.61       78.05      3.50 o 
   5   6   0       43.80       31.52      2.25 o 
   6   6   0       33.07       31.96      2.43 o 
   7   6   0       22.48       23.34      2.22 o 
   8   6   0        3.69        5.93      1.44 o 
   9   6   0      113.71      109.80      4.11 o 
  10   6   0      140.84      123.76      5.40 o 
  11   6   0       50.62       51.80      3.33 o 
  12   6   0       17.59       12.34      2.62 o 
  13   6   0        3.31        7.45      2.14 o 
  14   6   0        0.24        3.10      5.13 o 
   1   7   0      642.09      755.57     27.58 o 
   2   7   0        1.20        2.00      0.88 o 
   3   7   0      203.12      178.10      3.93 o 
   4   7   0      100.66      102.55      4.14 o 
   5   7   0        9.13        7.09      1.49 o 
   6   7   0        0.00        0.77      1.20 o 
   7   7   0      169.20      178.49      5.57 o 
   8   7   0        1.86        3.18      1.32 o 
   9   7   0        6.42       17.39      2.24 o 
  10   7   0      113.49      102.54      4.33 o 
  11   7   0       76.54       91.68      4.23 o 
  12   7   0       43.17       44.88      3.26 o 
  13   7   0       23.03       22.31      4.28 o 
  14   7   0       21.46       31.49      5.08 o 
   0   8   0      310.09      296.75     19.14 o 
   1   8   0      107.64      112.74      4.71 o 
   2   8   0       12.91       22.77      1.79 o 
   3   8   0      103.61       95.98      5.93 o 
   4   8   0       47.23       49.65      3.62 o 
   5   8   0        1.84        2.40      1.77 o 
   6   8   0      109.51      110.14      4.00 o 
   7   8   0        0.90        4.01      1.40 o 
   8   8   0        5.93        8.68      1.70 o 
   9   8   0       55.89       58.75      5.37 o 
  10   8   0       40.16       41.58      3.44 o 
  11   8   0        0.42        3.57      1.53 o 
  12   8   0       26.31       31.18      3.87 o 
  13   8   0       44.83       38.22      5.24 o 
   1   9   0       33.79       30.08      2.17 o 
   2   9   0       49.22       56.42      3.00 o 
   3   9   0        3.02        3.69      1.28 o 
   4   9   0        0.09        2.74      1.29 o 
   5   9   0        2.18        3.91      1.78 o 
   6   9   0        1.38        6.24      2.12 o 
   7   9   0       20.47       30.35      4.95 o 
   8   9   0      112.29      108.48      5.70 o 
   9   9   0        6.92       13.31      2.52 o 
  10   9   0       11.36       11.72      1.90 o 
  11   9   0        1.26        6.36      1.73 o 
   0  10   0       76.07       58.98      3.88 o 
   1  10   0       22.02       23.99      2.50 o 
   2  10   0       34.25       36.73      2.91 o 
   3  10   0       13.43        8.65      1.76 o 
   4  10   0        0.17        2.84      1.33 o 
   5  10   0       65.74       66.74      4.45 o 
   6  10   0       16.78       26.42      3.59 o 
   7  10   0       71.95       59.37      4.54 o 
   8  10   0       29.61       41.89      5.00 o 
   9  10   0        5.89        9.50      3.84 o 
  10  10   0        1.45        4.86      2.47 o 
   1  11   0        0.20        5.21      1.58 o 
   2  11   0       33.85       37.71      2.91 o 
   3  11   0      158.48      139.66      4.96 o 
   4  11   0       65.77       64.88      4.66 o 
   5  11   0        0.00        3.55      2.35 o 
   6  11   0       33.22       31.34      4.10 o 
   7  11   0       37.25       43.21      4.73 o 
   8  11   0        0.16        3.55      2.46 o 
   0  12   0       50.09       57.00      5.73 o 
   1  12   0        8.88       16.95      2.64 o 
   2  12   0        0.52        2.17      2.32 o 
   3  12   0        1.14        5.71      2.45 o 
   4  12   0        6.15       10.58      2.83 o 
   5  12   0       13.98       15.58      3.35 o 
 -17   1   1       14.51       18.21      4.69 o 
 -16   1   1       12.72       16.94      3.16 o 
 -15   1   1        5.77       11.43      2.79 o 
 -14   1   1        1.84        3.05      1.86 o 
 -13   1   1        1.04        0.28      1.63 o 
 -12   1   1       70.10       64.63      3.53 o 
 -11   1   1       35.08       38.95      2.63 o 
 -10   1   1      454.62      457.00     12.27 o 
  -9   1   1       99.67       98.19      2.55 o 
  -8   1   1      676.11      664.77      5.90 o 
  -7   1   1       60.39       58.11      1.48 o 
  -6   1   1      126.46      105.22      1.93 o 
  -5   1   1      284.42      281.64      8.65 o 
  -4   1   1     2259.68     2548.09     86.96 o 
  -3   1   1     2286.72     2382.61     83.10 o 
  -2   1   1     1091.68     1197.55     43.36 o 
  -1   1   1     1143.04     1169.38     45.86 o 
   0   1   1     5903.11     6383.27    372.08 o 
   1   1   1      454.58      558.63     33.74 o 
   2   1   1     6956.31     7906.31    505.27 o 
   3   1   1     4666.36     5220.16    312.72 o 
   4   1   1       12.76       15.23      0.71 o 
   5   1   1      862.48      965.91     35.00 o 
   6   1   1     2740.75     2965.77    115.33 o 
   7   1   1      496.58      524.04     20.73 o 
   8   1   1      707.65      698.11     22.91 o 
   9   1   1        0.12        2.83      2.79 o 
  10   1   1       12.80       17.92      2.07 o 
  11   1   1       20.51       20.37      2.76 o 
  12   1   1       76.57       65.20      4.16 o 
  13   1   1      239.01      206.96     10.88 o 
  14   1   1        0.20        0.81      1.58 o 
  15   1   1        6.29        6.31      2.06 o 
  16   1   1       20.01       21.16      3.44 o 
 -16   2   1       16.80       27.08      5.42 o 
 -15   2   1        3.33        1.91      2.84 o 
 -14   2   1      123.28      112.77      5.49 o 
 -13   2   1      353.54      334.75     16.22 o 
 -12   2   1     1255.33     1250.28     46.14 o 
 -11   2   1        1.91        4.76      1.52 o 
 -10   2   1        0.03        2.19      1.13 o 
  -9   2   1       67.19       74.50      2.33 o 
  -8   2   1      296.98      273.68      7.47 o 
  -7   2   1      890.47      894.54     13.13 o 
  -6   2   1       67.43       94.28      1.88 o 
  -5   2   1       35.54       38.04      1.36 o 
  -4   2   1     5817.51     6412.02    206.20 o 
  -3   2   1     2540.09     2857.65     86.54 o 
  -2   2   1    14099.86    16262.45    600.11 o 
  -1   2   1    10178.78    12069.71    330.01 o 
   0   2   1     6943.21     8182.14    246.02 o 
   1   2   1     6467.13     7458.39    305.78 o 
   2   2   1      576.38      595.87     37.60 o 
   3   2   1      524.98      605.60     39.93 o 
   4   2   1      223.89      220.19     14.82 o 
   5   2   1      590.85      586.73     33.76 o 
   6   2   1      315.15      458.52     18.93 o 
   7   2   1      478.49      474.12     17.74 o 
   8   2   1      221.11      240.93      8.48 o 
   9   2   1      254.59      235.33     10.87 o 
  10   2   1     3432.59     3456.34    137.37 o 
  11   2   1     1484.43     1392.22     15.00 o 
  12   2   1      161.84      138.27      5.77 o 
  13   2   1        0.18       -0.66      1.75 o 
  14   2   1       19.96       21.57      3.14 o 
  15   2   1       85.64       83.06      4.99 o 
  16   2   1       43.71       43.38      6.55 o 
 -16   3   1        3.37        4.59      3.35 o 
 -15   3   1        2.47       -1.55      2.53 o 
 -14   3   1        0.25        2.32      1.61 o 
 -13   3   1        0.75        3.20      1.69 o 
 -12   3   1      179.22      174.11     11.50 o 
 -11   3   1        1.84       12.06      3.89 o 
 -10   3   1      824.13      820.56     27.35 o 
  -9   3   1        6.89        9.86      1.34 o 
  -8   3   1      249.23      225.65      4.35 o 
  -7   3   1      365.03      389.46     13.26 o 
  -6   3   1       19.35        6.73      0.75 o 
  -5   3   1        3.22        4.56      0.60 o 
  -4   3   1       46.33       50.27      1.11 o 
  -3   3   1     1533.93     1553.59     44.10 o 
  -2   3   1      434.83      491.86      6.07 o 
  -1   3   1      775.16      798.97     12.83 o 
   0   3   1     4260.50     5073.08    164.57 o 
   1   3   1       50.75       51.46      3.47 o 
   2   3   1     3650.68     4202.04    216.44 o 
   3   3   1      759.52      852.68     51.24 o 
   4   3   1       27.29       27.32      1.73 o 
   5   3   1        1.80       10.55      3.32 o 
   6   3   1     1267.36     1293.52     80.42 o 
   7   3   1      246.23      234.33     13.31 o 
   8   3   1      771.78      808.49     46.13 o 
   9   3   1       66.63       65.18      2.54 o 
  10   3   1       33.45       31.53      2.08 o 
  11   3   1        8.65       13.18      1.56 o 
  12   3   1      122.72      111.81      4.11 o 
  13   3   1      265.05      214.00     10.83 o 
  14   3   1        0.66        3.15      2.68 o 
  15   3   1       39.72       45.60      6.45 o 
  16   3   1       27.59       28.99      5.83 o 
 -16   4   1       34.46       38.32      6.71 o 
 -15   4   1        0.02       -0.15      2.79 o 
 -14   4   1        6.91       10.04      2.30 o 
 -13   4   1       43.23       43.26      3.48 o 
 -12   4   1        3.77       11.03      2.30 o 
 -11   4   1       69.11       69.28      4.12 o 
 -10   4   1      197.69      183.89      6.16 o 
  -9   4   1        7.45       12.78      1.82 o 
  -8   4   1        0.03        2.29      1.03 o 
  -7   4   1       14.32       24.64      1.39 o 
  -6   4   1      910.81      939.36     54.65 o 
  -5   4   1       97.82       85.66      3.12 o 
  -4   4   1      197.35      177.68      5.03 o 
  -3   4   1      248.00      261.69      5.63 o 
  -2   4   1     1385.18     1657.63     19.25 o 
  -1   4   1      501.45      447.51      9.94 o 
   0   4   1     3255.66     3920.15    123.95 o 
   1   4   1      132.29       88.15      4.38 o 
   2   4   1        1.64        3.90      0.58 o 
   3   4   1      665.11      723.35     40.38 o 
   4   4   1      346.02      316.60     18.92 o 
   5   4   1      187.49      184.72     14.52 o 
   6   4   1      635.41      603.43     37.57 o 
   7   4   1       46.16       54.38      2.03 o 
   8   4   1      454.63      419.04     30.08 o 
   9   4   1      190.55      175.12     11.07 o 
  10   4   1       95.67       88.82      9.13 o 
  11   4   1        4.62        9.99      2.66 o 
  12   4   1       27.65       27.18      3.06 o 
  13   4   1       20.01       28.94      3.38 o 
  14   4   1        3.56        6.03      2.53 o 
  15   4   1        0.06        3.40      2.73 o 
 -15   5   1       31.50       37.30      4.75 o 
 -14   5   1       20.57       38.15      3.64 o 
 -13   5   1       26.99       36.36      3.58 o 
 -12   5   1        5.04        4.58      1.83 o 
 -11   5   1        0.14       -0.59      1.68 o 
 -10   5   1       77.68       78.17      3.67 o 
  -9   5   1      507.19      520.72      8.30 o 
  -8   5   1      116.33       97.23      3.82 o 
  -7   5   1      488.50      498.38     16.21 o 
  -6   5   1        2.94        7.61      1.37 o 
  -5   5   1       73.21       71.58      2.07 o 
  -4   5   1      966.06     1076.07     31.92 o 
  -3   5   1      439.35      410.82      4.51 o 
  -2   5   1     1950.20     2089.45     22.63 o 
  -1   5   1        4.41       10.03      1.04 o 
   0   5   1     2049.11     2234.61     74.35 o 
   1   5   1      242.99      206.97      9.68 o 
   2   5   1        1.18        9.81      0.68 o 
   3   5   1     1355.18     1414.48     70.80 o 
   4   5   1      398.78      472.57     23.02 o 
   5   5   1      157.16      149.47      7.85 o 
   6   5   1      832.60      849.04     36.38 o 
   7   5   1      744.96      769.09     60.58 o 
   8   5   1      349.72      312.70     13.61 o 
   9   5   1       52.48       41.29      2.71 o 
  10   5   1      227.83      250.49     16.80 o 
  11   5   1       70.16       77.94      4.07 o 
  12   5   1        0.82        1.55      1.45 o 
  13   5   1       72.06       66.92      8.36 o 
  14   5   1       60.83       67.23      9.00 o 
  15   5   1        1.80        8.10      3.09 o 
 -15   6   1        3.36        8.10      3.09 o 
 -14   6   1       47.20       56.83      9.28 o 
 -13   6   1      154.18      162.47      9.49 o 
 -12   6   1      261.14      252.76     15.81 o 
 -11   6   1       37.41       41.75      3.00 o 
 -10   6   1        5.00        8.87      2.35 o 
  -9   6   1      144.92      125.44      4.37 o 
  -8   6   1        9.88       14.41      1.96 o 
  -7   6   1      217.47      238.75     18.41 o 
  -6   6   1     1956.39     2009.70     47.75 o 
  -5   6   1      111.81      122.01      3.74 o 
  -4   6   1      566.53      589.30     13.38 o 
  -3   6   1     2178.10     2359.12     39.03 o 
  -2   6   1      871.64      990.63     12.01 o 
  -1   6   1       29.47       69.75      2.48 o 
   0   6   1       35.82       39.57      2.06 o 
   1   6   1     2054.74     2220.08     84.87 o 
   2   6   1       70.24       80.62      3.46 o 
   3   6   1       16.80       14.73      1.40 o 
   4   6   1     1175.78     1179.24     51.71 o 
   5   6   1       59.88       64.48      2.85 o 
   6   6   1        0.11        1.14      1.16 o 
   7   6   1       93.21       88.30      5.86 o 
   8   6   1        1.07        3.39      1.36 o 
   9   6   1       28.53       30.32      2.48 o 
  10   6   1      340.64      355.03     21.44 o 
  11   6   1      352.67      345.35     13.74 o 
  12   6   1        0.47        2.56      1.35 o 
  13   6   1       24.78       27.93      5.03 o 
  14   6   1       47.15       63.14      6.11 o 
 -14   7   1       18.48       18.96      3.13 o 
 -13   7   1        5.33       10.36      4.05 o 
 -12   7   1       47.02       46.00      3.82 o 
 -11   7   1       77.49       84.24      8.15 o 
 -10   7   1       76.88       76.23      3.68 o 
  -9   7   1       88.33       87.95      3.83 o 
  -8   7   1        6.72        9.74      1.77 o 
  -7   7   1      187.53      180.30      5.00 o 
  -6   7   1        1.84        3.87      1.31 o 
  -5   7   1       79.67       82.72      6.49 o 
  -4   7   1      194.56      220.20     12.06 o 
  -3   7   1       17.95       14.69      1.35 o 
  -2   7   1        8.21       13.51      1.27 o 
  -1   7   1        7.08       15.16      1.41 o 
   0   7   1       22.53       28.93      1.82 o 
   1   7   1      283.45      277.99     17.07 o 
   2   7   1      244.75      260.97      8.04 o 
   3   7   1      742.99      697.96     33.30 o 
   4   7   1        0.72        2.06      1.29 o 
   5   7   1       51.35       56.17      2.82 o 
   6   7   1      213.67      220.57      8.84 o 
   7   7   1        0.08        2.01      1.23 o 
   8   7   1       92.66       93.69      3.83 o 
   9   7   1       44.41       44.08      2.96 o 
  10   7   1        0.86        1.94      1.34 o 
  11   7   1       18.17       22.47      2.52 o 
  12   7   1       33.77       41.29      3.07 o 
  13   7   1       48.37       45.82      5.20 o 
 -13   8   1       21.87       27.29      3.81 o 
 -12   8   1       33.91       38.70      3.43 o 
 -11   8   1        8.74       12.66      1.98 o 
 -10   8   1       29.90       32.28      3.01 o 
  -9   8   1        2.77        4.39      1.31 o 
  -8   8   1        0.98        4.22      1.41 o 
  -7   8   1      204.58      185.21      5.28 o 
  -6   8   1      132.08      128.32      4.28 o 
  -5   8   1       39.39       31.81      2.36 o 
  -4   8   1        0.23       -0.56      1.43 o 
  -3   8   1       45.34       48.60      3.45 o 
  -2   8   1       34.84       47.58      2.55 o 
  -1   8   1       25.99       25.55      1.86 o 
   0   8   1        5.82       14.41      1.54 o 
   1   8   1      180.12      163.39      9.46 o 
   2   8   1        1.28        0.97      1.04 o 
   3   8   1      453.86      338.93     35.34 o 
   4   8   1       42.81       36.22      2.49 o 
   5   8   1        0.04        4.21      1.94 o 
   6   8   1        8.46       13.01      1.79 o 
   7   8   1        9.10       13.76      1.92 o 
   8   8   1      111.69      113.79      6.81 o 
   9   8   1        0.24        4.49      1.42 o 
  10   8   1       34.67       31.67      3.81 o 
  11   8   1       22.10       28.90      3.16 o 
  12   8   1        5.22        8.74      2.85 o 
 -11   9   1        1.58        4.79      1.69 o 
 -10   9   1       60.98       63.73      7.03 o 
  -9   9   1      246.09      226.32     13.10 o 
  -8   9   1       30.58       29.25      3.63 o 
  -7   9   1        0.21        2.04      2.86 o 
  -6   9   1        9.96       13.79      2.57 o 
  -5   9   1       25.94       29.82      3.46 o 
  -4   9   1       87.55       98.57      4.97 o 
  -3   9   1      159.05      136.50     10.12 o 
  -2   9   1      224.60      223.94     11.34 o 
  -1   9   1       14.99       14.59      1.68 o 
   0   9   1      170.19      178.43      5.27 o 
   1   9   1      190.57      180.13      4.98 o 
   2   9   1       25.36       27.58      2.50 o 
   3   9   1       86.07       82.55      3.58 o 
   4   9   1       92.91       92.50      7.70 o 
   5   9   1        0.59       -0.23      1.50 o 
   6   9   1       50.50       52.27      4.05 o 
   7   9   1      225.00      225.71      7.93 o 
   8   9   1      114.69      111.87      5.85 o 
   9   9   1        1.08        6.24      2.00 o 
  10   9   1        4.92       10.53      2.57 o 
  11   9   1        2.60        8.95      1.86 o 
 -10  10   1       30.38       40.97      7.53 o 
  -9  10   1       38.65       39.99      4.54 o 
  -8  10   1       28.95       39.06      4.23 o 
  -7  10   1      130.60      137.06      6.51 o 
  -6  10   1      166.20      172.60     12.40 o 
  -5  10   1       42.38       43.98      2.87 o 
  -4  10   1        1.09        4.76      1.43 o 
  -3  10   1       77.29       82.16      3.71 o 
  -2  10   1      159.46      145.22      5.26 o 
  -1  10   1       89.49       86.90      3.78 o 
   0  10   1       79.45       65.93      3.32 o 
   1  10   1       49.97       49.18      2.92 o 
   2  10   1       22.81       24.79      2.51 o 
   3  10   1        4.11        5.69      2.18 o 
   4  10   1       39.50       53.58      4.08 o 
   5  10   1       44.30       43.84      3.90 o 
   6  10   1       20.30       23.40      3.44 o 
   7  10   1       13.60       17.79      3.10 o 
   8  10   1       29.59       30.23      3.86 o 
   9  10   1       11.25       17.63      3.64 o 
  -8  11   1       17.62       17.16      3.54 o 
  -7  11   1      146.19      137.31      6.82 o 
  -6  11   1        3.29        4.05      2.29 o 
  -5  11   1       38.29       39.97      3.32 o 
  -4  11   1       70.55       71.13      3.71 o 
  -3  11   1        4.94        7.80      1.64 o 
  -2  11   1       38.19       35.16      2.84 o 
  -1  11   1        1.73        2.26      1.44 o 
   0  11   1       30.95       32.35      3.44 o 
   1  11   1       62.25       49.15      3.03 o 
   2  11   1       78.13       71.85      4.71 o 
   3  11   1      105.22       95.19      5.43 o 
   4  11   1       11.01       14.15      2.95 o 
   5  11   1       52.17       54.21      6.37 o 
   6  11   1       26.66       31.06      4.69 o 
   7  11   1        5.61        3.29      2.51 o 
  -5  12   1        8.28        7.92      5.21 o 
  -4  12   1       10.56       14.51      2.97 o 
  -3  12   1        0.00        5.19      1.89 o 
  -2  12   1        8.19       12.70      2.68 o 
  -1  12   1       41.92       41.97      3.46 o 
   0  12   1       38.18       45.44      5.26 o 
   1  12   1       18.91       21.71      4.69 o 
   2  12   1       17.57       26.34      3.65 o 
   3  12   1      173.03      146.21      6.86 o 
   4  12   1       20.60       22.35      3.61 o 
 -17   0   2       12.00       14.18      4.44 o 
 -16   0   2      172.57      152.83      9.65 o 
 -15   0   2       31.91       25.63      4.90 o 
 -14   0   2       11.59       17.49      4.18 o 
 -13   0   2       16.18       17.54      4.18 o 
 -12   0   2      288.27      264.50     10.63 o 
 -11   0   2      107.92      103.13      4.35 o 
 -10   0   2      131.53      111.29      4.44 o 
  -9   0   2      886.04      950.97     40.15 o 
  -8   0   2      280.77      321.74      9.13 o 
  -7   0   2      206.46      257.51     11.99 o 
  -6   0   2     5013.31     5925.74    333.72 o 
  -5   0   2      311.95      321.55      6.96 o 
  -4   0   2      975.80     1203.77     97.67 o 
  -3   0   2       34.55       38.45      2.66 o 
  -2   0   2    44315.24    44803.04   1019.85 o 
  -1   0   2     6309.10     6402.70     27.44 o 
   0   0   2       83.49       74.24      3.13 o 
   1   0   2     5301.65     5398.40    214.19 o 
   2   0   2      145.15      126.83     11.91 o 
   3   0   2     6796.12     7645.55    531.55 o 
   4   0   2      754.76     1033.47     65.28 o 
   5   0   2     1856.46     2180.35    233.01 o 
   6   0   2     4610.07     5350.24    538.57 o 
   7   0   2      148.51      162.48     15.09 o 
   8   0   2     7669.21     8211.55    698.72 o 
   9   0   2       80.18       77.36     11.79 o 
  10   0   2      205.18      162.53      7.94 o 
  11   0   2        1.26       -0.93      1.86 o 
  12   0   2       40.26       33.32      4.90 o 
  13   0   2      333.89      301.43     12.17 o 
  14   0   2        0.00       -0.93      1.81 o 
  15   0   2       63.80       60.35      6.19 o 
  16   0   2       30.62       33.73      5.73 o 
 -17   1   2       26.01       25.22      5.57 o 
 -16   1   2       16.72       12.41      2.75 o 
 -15   1   2       11.56       11.97      2.79 o 
 -14   1   2       99.89      109.69      5.38 o 
 -13   1   2       21.75       26.43      3.28 o 
 -12   1   2      383.90      381.51      9.35 o 
 -11   1   2       90.51       87.07      3.46 o 
 -10   1   2     1030.99     1090.38     13.44 o 
  -9   1   2       20.80       23.43      1.48 o 
  -8   1   2        3.99       13.74      6.54 o 
  -7   1   2     3104.00     3171.73     82.47 o 
  -6   1   2     1514.24     1658.30     51.61 o 
  -5   1   2       85.51       64.32      3.11 o 
  -4   1   2     7193.93     7757.80    359.68 o 
  -3   1   2      409.58      414.37     15.64 o 
  -2   1   2     3506.62     3319.58     87.09 o 
  -1   1   2      143.06      103.48      3.31 o 
   0   1   2    11546.47    11035.49    354.85 o 
   1   1   2       82.48       70.04      3.89 o 
   2   1   2      103.81      107.70      6.37 o 
   3   1   2     4995.05     6023.68    481.03 o 
   4   1   2     3488.46     4185.39    322.01 o 
   5   1   2       52.01       62.28      4.06 o 
   6   1   2      320.81      412.58     24.24 o 
   7   1   2      515.96      559.40     25.28 o 
   8   1   2      192.81      153.16     12.10 o 
   9   1   2       51.35       43.42      2.40 o 
  10   1   2      328.63      361.54     30.58 o 
  11   1   2      172.86      147.09      5.71 o 
  12   1   2        4.00        8.82      2.26 o 
  13   1   2       85.97       71.10      4.49 o 
  14   1   2       18.79       23.91      3.23 o 
  15   1   2        3.51        5.86      1.99 o 
  16   1   2       37.49       36.47      4.21 o 
 -16   2   2        9.08        6.76      3.40 o 
 -15   2   2        8.32       11.91      4.18 o 
 -14   2   2        0.07        3.20      2.99 o 
 -13   2   2       11.24       19.72      2.27 o 
 -12   2   2        0.19        3.20      1.41 o 
 -11   2   2       76.43       77.97      3.28 o 
 -10   2   2        7.79        9.07      1.51 o 
  -9   2   2        1.85        4.60      0.88 o 
  -8   2   2        0.19        1.29      0.52 o 
  -7   2   2       30.54       27.65      1.38 o 
  -6   2   2     2222.04     2440.27     84.43 o 
  -5   2   2     1330.05     1491.76     58.56 o 
  -4   2   2      472.25      578.83     20.35 o 
  -3   2   2     2751.54     3057.19     98.75 o 
  -2   2   2        5.49       12.00      2.51 o 
  -1   2   2     1149.79     1229.67     56.83 o 
   0   2   2      900.85     1031.09     47.57 o 
   1   2   2      149.09      162.31      6.34 o 
   2   2   2      158.56      188.15     10.88 o 
   3   2   2     1729.09     1838.57    136.80 o 
   4   2   2     3930.92     4713.13    339.49 o 
   5   2   2      403.08      464.82     31.67 o 
   6   2   2      457.46      453.84     38.17 o 
   7   2   2      870.94      931.17     54.90 o 
   8   2   2      192.53      183.66      8.93 o 
   9   2   2       20.18       27.35      1.97 o 
  10   2   2      153.97      142.93      8.08 o 
  11   2   2       61.36       51.95      3.82 o 
  12   2   2        1.14        1.02      1.54 o 
  13   2   2       60.08       58.02      4.10 o 
  14   2   2       33.84       38.93      3.95 o 
  15   2   2        1.63        3.72      1.98 o 
  16   2   2       10.52       15.89      4.80 o 
 -16   3   2       80.73       76.54      7.94 o 
 -15   3   2       88.17       74.22      7.27 o 
 -14   3   2       11.83       15.60      2.79 o 
 -13   3   2       39.66       48.51      3.88 o 
 -12   3   2      214.06      191.29      6.60 o 
 -11   3   2      334.48      357.03      8.55 o 
 -10   3   2      150.90      155.24      4.76 o 
  -9   3   2      294.51      311.72     12.70 o 
  -8   3   2        8.97       11.79      1.05 o 
  -7   3   2        0.75        1.39      0.53 o 
  -6   3   2     1325.99     1483.19     50.49 o 
  -5   3   2      582.92      595.04     19.60 o 
  -4   3   2      140.09      172.55      5.95 o 
  -3   3   2      348.86      376.20     13.71 o 
  -2   3   2      231.20      243.51      7.80 o 
  -1   3   2       63.18       98.62      2.36 o 
   0   3   2      115.45       91.51      6.91 o 
   1   3   2     2562.75     2792.81     93.96 o 
   2   3   2       17.47       21.97      1.26 o 
   3   3   2       16.90       10.28      0.79 o 
   4   3   2       13.85       17.52      1.09 o 
   5   3   2      173.13      185.26     14.11 o 
   6   3   2      376.23      398.93     29.34 o 
   7   3   2      332.68      374.76     22.66 o 
   8   3   2      525.90      494.82     36.69 o 
   9   3   2      271.16      262.72     18.08 o 
  10   3   2       43.68       48.21      3.73 o 
  11   3   2      227.47      211.36     13.12 o 
  12   3   2        5.16       11.62      1.77 o 
  13   3   2       89.35       86.19      7.27 o 
  14   3   2       58.64       60.71      6.40 o 
  15   3   2       10.38       11.66      4.07 o 
 -16   4   2       42.51       31.51      6.19 o 
 -15   4   2       19.85       21.36      3.16 o 
 -14   4   2       68.25       62.39      7.17 o 
 -13   4   2       98.56      102.83      5.31 o 
 -12   4   2       53.63       46.79      3.68 o 
 -11   4   2       68.10       66.99      6.86 o 
 -10   4   2       74.07       80.79      4.23 o 
  -9   4   2      154.18      141.88      5.16 o 
  -8   4   2      221.49      228.72      5.06 o 
  -7   4   2       85.37       92.25      2.81 o 
  -6   4   2       92.45      110.38      3.74 o 
  -5   4   2      136.67      128.54      7.07 o 
  -4   4   2      532.68      587.15     23.50 o 
  -3   4   2      947.07     1046.85     27.04 o 
  -2   4   2     3419.43     4177.07     85.64 o 
  -1   4   2     3116.85     3516.29     59.23 o 
   0   4   2      265.78      241.85      8.20 o 
   1   4   2       62.95       45.44      1.41 o 
   2   4   2      434.31      452.16     24.11 o 
   3   4   2      392.35      380.48     22.36 o 
   4   4   2      382.93      343.11     23.83 o 
   5   4   2      819.01      953.47     70.75 o 
   6   4   2      325.42      321.43     24.42 o 
   7   4   2      520.32      474.73     35.33 o 
   8   4   2     1509.90     1497.27    109.77 o 
   9   4   2      431.09      398.36     27.02 o 
  10   4   2       73.42       78.69      3.52 o 
  11   4   2      162.25      160.25      6.18 o 
  12   4   2        5.07       10.04      2.24 o 
  13   4   2       17.41       26.48      3.08 o 
  14   4   2       27.94       37.24      5.67 o 
  15   4   2       40.47       34.61      6.03 o 
 -15   5   2        1.07        4.19      4.87 o 
 -14   5   2       20.03       19.72      5.18 o 
 -13   5   2       11.34        9.08      2.18 o 
 -12   5   2       10.38       16.31      4.23 o 
 -11   5   2       21.73       30.05      3.37 o 
 -10   5   2      553.40      524.33     10.58 o 
  -9   5   2       50.83       57.04      2.98 o 
  -8   5   2       51.43       52.87      2.76 o 
  -7   5   2      227.93      196.85     12.82 o 
  -6   5   2      169.29      162.54      6.20 o 
  -5   5   2       36.28       30.82      1.61 o 
  -4   5   2       51.43       61.01      2.00 o 
  -3   5   2      150.23      178.39      3.13 o 
  -2   5   2      453.18      473.72      6.22 o 
  -1   5   2      933.48     1081.95     17.18 o 
   0   5   2     3635.37     4155.87    130.96 o 
   1   5   2       15.10       18.02      0.91 o 
   2   5   2     1003.48     1072.42     50.41 o 
   3   5   2      190.68      217.54     14.36 o 
   4   5   2      424.57      434.50     30.45 o 
   5   5   2        1.45        5.09      0.90 o 
   6   5   2      113.72      104.56      3.51 o 
   7   5   2       84.72       81.22      5.91 o 
   8   5   2        0.70        3.25      1.34 o 
   9   5   2       21.02       21.96      2.36 o 
  10   5   2      123.85      123.27      7.05 o 
  11   5   2       19.72       28.29      2.97 o 
  12   5   2       28.04       35.35      2.33 o 
  13   5   2       36.33       48.11      8.46 o 
  14   5   2       14.48       19.55      4.33 o 
 -15   6   2        7.66       18.62      4.07 o 
 -14   6   2        0.01        8.83      2.37 o 
 -13   6   2       10.08       14.03      2.73 o 
 -12   6   2        4.97       12.34      2.41 o 
 -11   6   2       42.63       41.64      3.52 o 
 -10   6   2       14.61       22.09      2.47 o 
  -9   6   2        9.21       17.23      2.14 o 
  -8   6   2        3.06        7.27      1.80 o 
  -7   6   2       83.79       91.65      5.31 o 
  -6   6   2     1359.15     1407.78     60.59 o 
  -5   6   2      702.92      715.49     22.17 o 
  -4   6   2      109.85      109.94      4.67 o 
  -3   6   2      470.74      482.40      9.72 o 
  -2   6   2       26.48       28.21      1.70 o 
  -1   6   2      286.07      303.58      4.09 o 
   0   6   2       17.26       25.82      1.65 o 
   1   6   2       64.34       84.54      2.73 o 
   2   6   2      219.70      232.30      8.71 o 
   3   6   2        2.66        2.39      0.93 o 
   4   6   2     2038.29     2150.43    133.71 o 
   5   6   2      252.76      230.25     10.32 o 
   6   6   2      176.49      178.48      8.58 o 
   7   6   2      131.29      138.27      6.83 o 
   8   6   2       40.80       44.44      2.79 o 
   9   6   2        0.10        2.86      2.00 o 
  10   6   2       22.54       30.98      2.83 o 
  11   6   2       39.28       43.92      3.29 o 
  12   6   2       31.11       41.23      3.34 o 
  13   6   2        0.01        2.86      1.64 o 
  14   6   2       37.52       49.50      5.29 o 
 -14   7   2       49.61       52.20     11.58 o 
 -13   7   2        0.13        4.91      3.61 o 
 -12   7   2       48.51       48.80      3.95 o 
 -11   7   2      220.94      231.15      6.47 o 
 -10   7   2       54.92       61.24      3.35 o 
  -9   7   2      215.79      220.07      6.06 o 
  -8   7   2      102.53       90.74      3.98 o 
  -7   7   2      109.58      105.25      3.93 o 
  -6   7   2      146.72      157.57      4.56 o 
  -5   7   2      565.77      524.40      8.56 o 
  -4   7   2     1254.75     1264.46     37.28 o 
  -3   7   2      198.79      177.17      4.56 o 
  -2   7   2       14.04       15.42      1.36 o 
  -1   7   2      176.93      147.42      5.47 o 
   0   7   2       31.58       20.41      1.60 o 
   1   7   2      388.51      392.66     20.28 o 
   2   7   2      113.69      119.06      4.22 o 
   3   7   2      308.92      286.88     18.24 o 
   4   7   2      187.55      181.76      7.54 o 
   5   7   2       22.42       24.34      2.85 o 
   6   7   2      520.40      477.56     22.32 o 
   7   7   2      328.71      347.40     15.97 o 
   8   7   2       92.86       84.07      3.71 o 
   9   7   2       50.27       63.44      3.35 o 
  10   7   2        4.40       10.61      1.93 o 
  11   7   2       18.68       16.80      2.30 o 
  12   7   2       10.97       20.58      2.45 o 
  13   7   2       31.32       36.06      3.36 o 
 -13   8   2      110.57      100.06      5.93 o 
 -12   8   2       33.83       39.56      4.28 o 
 -11   8   2        5.90        5.78      2.07 o 
 -10   8   2       34.49       31.99      3.04 o 
  -9   8   2       16.22       24.90      3.87 o 
  -8   8   2        9.69        9.49      1.78 o 
  -7   8   2        0.38        5.90      1.42 o 
  -6   8   2      155.69      137.27      6.53 o 
  -5   8   2      282.45      278.85     13.41 o 
  -4   8   2       13.82       28.09      3.01 o 
  -3   8   2      489.89      465.73     14.99 o 
  -2   8   2      301.83      301.64     10.89 o 
  -1   8   2      347.24      332.57      9.80 o 
   0   8   2       63.40       84.00      2.84 o 
   1   8   2      409.48      391.22     16.65 o 
   2   8   2       36.23       29.89      2.44 o 
   3   8   2        0.47        2.56      1.22 o 
   4   8   2      689.35      713.83     12.40 o 
   5   8   2      689.35      720.14     12.75 o 
   6   8   2       55.42       63.92      4.30 o 
   7   8   2      153.86      145.01      4.76 o 
   8   8   2      147.12      144.08      9.28 o 
   9   8   2      139.07      129.62      6.19 o 
  10   8   2       40.17       47.29      2.99 o 
  11   8   2      143.89      131.26      9.85 o 
  12   8   2        2.12        7.11      1.92 o 
 -11   9   2        0.10        5.34      1.72 o 
 -10   9   2       72.07       76.08      3.93 o 
  -9   9   2       59.92       68.90      3.64 o 
  -8   9   2        0.10        4.26      1.34 o 
  -7   9   2       71.26       75.06      4.61 o 
  -6   9   2        0.03        1.83      2.66 o 
  -5   9   2       68.61       83.54      4.72 o 
  -4   9   2      126.72      139.94      5.79 o 
  -3   9   2       13.85       18.91      2.40 o 
  -2   9   2        5.29        6.69      1.39 o 
  -1   9   2       30.53       39.67      2.63 o 
   0   9   2      135.51      150.00      3.91 o 
   1   9   2        0.10        2.39      1.21 o 
   2   9   2       54.58       44.12      5.26 o 
   3   9   2      114.99       93.44      5.03 o 
   4   9   2       10.25       10.37      2.53 o 
   5   9   2        5.63       13.96      2.63 o 
   6   9   2       74.07       75.81      4.70 o 
   7   9   2       17.04       29.25      3.64 o 
   8   9   2        0.70        3.54      2.06 o 
   9   9   2        0.17        6.86      2.30 o 
  10   9   2        1.65        3.51      2.23 o 
  11   9   2        8.33       13.89      3.27 o 
 -10  10   2        8.47       13.94      3.87 o 
  -9  10   2       86.84       75.11      5.16 o 
  -8  10   2        9.55       20.23      3.36 o 
  -7  10   2        7.79       15.19      2.86 o 
  -6  10   2       14.31       14.52      2.78 o 
  -5  10   2        2.22        5.72      2.03 o 
  -4  10   2        3.08        5.34      3.40 o 
  -3  10   2        2.53        8.35      2.26 o 
  -2  10   2       26.93       22.64      2.50 o 
  -1  10   2       26.31       32.23      2.73 o 
   0  10   2        3.18        4.29      1.43 o 
   1  10   2       19.59       11.50      2.49 o 
   2  10   2       16.79       16.77      3.82 o 
   3  10   2      102.08       93.93      7.69 o 
   4  10   2      190.93      176.52      7.05 o 
   5  10   2       15.31       16.50      2.85 o 
   6  10   2        6.11       12.18      2.60 o 
   7  10   2        0.55        4.74      2.11 o 
   8  10   2        0.27        2.12      1.94 o 
   9  10   2        0.35        4.60      2.51 o 
  -8  11   2       50.59       52.62      5.52 o 
  -7  11   2        0.57        5.34      2.35 o 
  -6  11   2       75.20       78.44      7.77 o 
  -5  11   2      133.73      120.45     12.11 o 
  -4  11   2      108.02      108.47      5.18 o 
  -3  11   2       76.36       71.40      3.67 o 
  -2  11   2        0.00        5.43      2.94 o 
  -1  11   2       46.00       50.50      5.21 o 
   0  11   2       69.70       64.18      4.31 o 
   1  11   2      205.27      178.73      7.15 o 
   2  11   2      115.24      105.51      5.80 o 
   3  11   2        0.84        4.60      2.16 o 
   4  11   2       20.37       23.27      3.50 o 
   5  11   2       34.79       35.49      4.16 o 
   6  11   2       30.52       31.31      4.27 o 
   7  11   2       44.49       49.25      5.07 o 
  -4  12   2        1.20        8.08      2.09 o 
  -3  12   2       51.27       50.75      5.52 o 
  -2  12   2       77.34       76.44      6.76 o 
  -1  12   2       31.77       44.10      6.24 o 
   0  12   2       11.53       14.70      3.97 o 
   1  12   2       41.72       51.06      5.73 o 
   2  12   2        6.15       10.38      2.88 o 
   3  12   2       28.58       30.66      4.20 o 
   4  12   2       85.06       86.52      5.85 o 
 -17   1   3        7.19        8.25      4.54 o 
 -16   1   3        0.38        4.28      2.15 o 
 -15   1   3       18.60       21.62      3.25 o 
 -14   1   3       24.20       35.91      3.82 o 
 -13   1   3       24.56       32.37      2.60 o 
 -12   1   3       43.39       41.67      2.79 o 
 -11   1   3       50.86       49.93      2.32 o 
 -10   1   3      418.07      383.05      8.29 o 
  -9   1   3        0.15        1.88      0.73 o 
  -8   1   3        7.79       12.75      1.36 o 
  -7   1   3      118.18       86.65      2.87 o 
  -6   1   3       28.50       35.39      2.81 o 
  -5   1   3     1227.24     1260.05     59.37 o 
  -4   1   3      949.87      991.34     41.77 o 
  -3   1   3       82.34       57.85      3.98 o 
  -2   1   3       29.39       35.00      1.03 o 
  -1   1   3      311.90      335.86      4.96 o 
   0   1   3     7094.01     7101.09    227.51 o 
   1   1   3     1752.43     1784.45     59.09 o 
   2   1   3      295.02      276.02     13.96 o 
   3   1   3      432.00      469.64     26.07 o 
   4   1   3     2235.07     2586.42    129.29 o 
   5   1   3     2031.12     2346.39    113.13 o 
   6   1   3       26.03       50.90      2.29 o 
   7   1   3      147.19      148.08      8.63 o 
   8   1   3        0.08        0.24      0.78 o 
   9   1   3       87.79       78.18      5.59 o 
  10   1   3      220.97      195.96      6.40 o 
  11   1   3      263.97      236.96      7.22 o 
  12   1   3        5.76        7.37      2.18 o 
  13   1   3        3.22       10.89      2.55 o 
  14   1   3       68.63       72.05      4.75 o 
  15   1   3       11.16       12.21      2.94 o 
  16   1   3        1.28        2.14      2.18 o 
 -16   2   3       34.28       33.32      6.14 o 
 -15   2   3      134.40      145.87      9.59 o 
 -14   2   3       20.18       19.75      2.97 o 
 -13   2   3      124.07      124.64      4.45 o 
 -12   2   3       71.84       63.79      3.27 o 
 -11   2   3        0.46        0.37      1.07 o 
 -10   2   3       90.98       97.82      3.16 o 
  -9   2   3      196.29      203.36      4.53 o 
  -8   2   3      701.57      743.73     29.09 o 
  -7   2   3      371.22      413.16     19.52 o 
  -6   2   3     2513.54     2869.82    121.78 o 
  -5   2   3     1451.40     1564.75     66.71 o 
  -4   2   3     2076.26     2064.33     77.89 o 
  -3   2   3     2086.88     1951.17     34.04 o 
  -2   2   3     2873.44     2900.24     23.47 o 
  -1   2   3       10.30       31.64      1.61 o 
   0   2   3      147.87      202.64      4.38 o 
   1   2   3     1460.33     1380.52     43.10 o 
   2   2   3        0.67        1.58      0.25 o 
   3   2   3      741.63      654.82     40.08 o 
   4   2   3     4662.72     5914.63    457.39 o 
   5   2   3       10.79        5.94      0.98 o 
   6   2   3     1368.75     1499.13    111.99 o 
   7   2   3        9.86       19.10      1.26 o 
   8   2   3     1087.35     1132.06     69.90 o 
   9   2   3      413.33      363.01     25.00 o 
  10   2   3      532.63      479.28     22.67 o 
  11   2   3       52.51       47.27      3.54 o 
  12   2   3        2.38        1.59      1.55 o 
  13   2   3      289.93      245.55      7.95 o 
  14   2   3       12.42       13.56      4.82 o 
  15   2   3      119.60      136.07      6.56 o 
 -16   3   3        2.36       -0.93      3.46 o 
 -15   3   3       18.42       22.85      3.26 o 
 -14   3   3       38.62       45.08      3.82 o 
 -13   3   3        2.48        4.22      2.94 o 
 -12   3   3       82.46       82.25      4.87 o 
 -11   3   3        5.25        6.58      2.04 o 
 -10   3   3      256.15      229.21      5.87 o 
  -9   3   3      146.66      150.91      5.97 o 
  -8   3   3        0.25        1.01      0.58 o 
  -7   3   3       34.02       27.97      1.39 o 
  -6   3   3      311.72      306.87     12.03 o 
  -5   3   3      581.37      548.10     25.13 o 
  -4   3   3     1750.33     2042.49     65.88 o 
  -3   3   3      160.47      126.13      3.41 o 
  -2   3   3      127.16      133.12      6.36 o 
  -1   3   3      245.65      242.35     10.88 o 
   0   3   3     2464.89     2680.97    128.64 o 
   1   3   3       50.88       62.92      2.26 o 
   2   3   3      638.66      675.01     23.31 o 
   3   3   3       42.82       47.04      2.19 o 
   4   3   3      790.69      840.75     62.51 o 
   5   3   3     2274.08     2400.26    194.12 o 
   6   3   3      225.17      268.33     22.20 o 
   7   3   3       54.41       50.51      3.89 o 
   8   3   3        3.50        4.59      1.04 o 
   9   3   3        1.42        1.70      0.80 o 
  10   3   3      252.17      236.66     15.20 o 
  11   3   3      276.48      265.34     12.49 o 
  12   3   3        5.03        2.95      1.35 o 
  13   3   3        0.01        1.81      1.66 o 
  14   3   3       99.72       89.18      7.84 o 
  15   3   3       54.53       52.77      7.38 o 
 -16   4   3       18.48       21.97      5.88 o 
 -15   4   3       34.70       34.48      6.40 o 
 -14   4   3       43.27       55.13      4.24 o 
 -13   4   3        6.93        7.17      2.29 o 
 -12   4   3       61.55       46.88      3.74 o 
 -11   4   3      183.89      198.80     13.36 o 
 -10   4   3       10.09       11.19      2.11 o 
  -9   4   3       10.54       21.34      2.51 o 
  -8   4   3      124.85      113.11      6.37 o 
  -7   4   3        9.12       13.64      1.31 o 
  -6   4   3       63.62       58.03      3.25 o 
  -5   4   3        1.46        1.93      0.69 o 
  -4   4   3       19.05       16.95      1.18 o 
  -3   4   3      724.02      771.83     28.04 o 
  -2   4   3      243.43      262.04      8.86 o 
  -1   4   3       59.61       65.80      1.76 o 
   0   4   3       21.27       20.57      1.05 o 
   1   4   3      501.07      523.52     21.68 o 
   2   4   3      216.90      189.94      6.97 o 
   3   4   3      366.24      422.36     21.83 o 
   4   4   3     1452.31     1538.51    111.59 o 
   5   4   3      304.18      325.11     26.06 o 
   6   4   3     1032.84     1075.40     89.24 o 
   7   4   3      343.53      310.31     21.84 o 
   8   4   3       23.85       28.02      2.05 o 
   9   4   3      120.80      126.43      8.72 o 
  10   4   3       19.50       25.15      1.78 o 
  11   4   3       75.28       78.56      4.59 o 
  12   4   3       20.11       24.10      2.37 o 
  13   4   3       46.77       50.36      3.63 o 
  14   4   3       86.36       83.25      7.17 o 
  15   4   3        7.11        6.65      3.25 o 
 -15   5   3        2.64        5.48      2.37 o 
 -14   5   3        4.34        4.19      1.99 o 
 -13   5   3      207.02      224.39      7.85 o 
 -12   5   3       62.35       60.34      9.16 o 
 -11   5   3      147.46      148.61      6.07 o 
 -10   5   3        5.53        7.36      2.60 o 
  -9   5   3       41.88       43.59      3.28 o 
  -8   5   3       94.34       98.30      3.66 o 
  -7   5   3        1.57        7.01      1.14 o 
  -6   5   3      494.80      460.54     27.48 o 
  -5   5   3      615.95      623.49     25.77 o 
  -4   5   3      630.76      636.64     22.50 o 
  -3   5   3      287.41      322.96     10.70 o 
  -2   5   3       85.16       87.30      2.67 o 
  -1   5   3     1245.82     1317.47     32.60 o 
   0   5   3        6.75        7.96      0.66 o 
   1   5   3     1035.85     1028.45     41.60 o 
   2   5   3      315.19      365.26     15.94 o 
   3   5   3      283.84      310.40     12.67 o 
   4   5   3      779.81      706.76     48.19 o 
   5   5   3      583.20      569.03     29.73 o 
   6   5   3      822.69      736.45     59.13 o 
   7   5   3       95.75      118.06      8.09 o 
   8   5   3        5.91        8.07      1.99 o 
   9   5   3       93.36       80.38      3.52 o 
  10   5   3        0.62        3.83      1.51 o 
  11   5   3      155.25      146.96     11.44 o 
  12   5   3       59.35       67.76      2.94 o 
  13   5   3        0.96        2.03      1.25 o 
  14   5   3        6.73        6.29      3.20 o 
 -15   6   3       56.96       58.13      6.81 o 
 -14   6   3       26.07       28.38      3.70 o 
 -13   6   3       74.02       58.67      4.23 o 
 -12   6   3        9.57       14.61      2.45 o 
 -11   6   3        0.92        4.66      1.80 o 
 -10   6   3        1.33        1.82      1.47 o 
  -9   6   3       84.66       94.89      6.40 o 
  -8   6   3      815.40      756.99     27.77 o 
  -7   6   3      415.44      409.90      8.68 o 
  -6   6   3      182.42      178.47      7.79 o 
  -5   6   3      486.59      433.66     22.63 o 
  -4   6   3      566.35      581.39     21.25 o 
  -3   6   3     2116.98     2197.29     63.74 o 
  -2   6   3      562.12      621.20     13.24 o 
  -1   6   3      104.53      107.61      4.35 o 
   0   6   3       11.13       16.35      3.85 o 
   1   6   3      134.60      135.75      6.45 o 
   2   6   3      775.65      712.98     26.22 o 
   3   6   3       11.72       14.69      1.31 o 
   4   6   3      203.53      197.46     13.59 o 
   5   6   3        0.26        0.15      0.95 o 
   6   6   3        0.03        4.19      1.94 o 
   7   6   3      471.93      458.25     36.33 o 
   8   6   3      178.32      170.63     10.72 o 
   9   6   3      234.99      218.51     15.45 o 
  10   6   3        4.59       10.64      1.83 o 
  11   6   3       14.67       21.00      2.65 o 
  12   6   3       11.73       18.45      2.77 o 
  13   6   3        1.17        5.37      1.57 o 
  14   6   3       10.57       12.16      6.34 o 
 -14   7   3       10.63       20.02      3.54 o 
 -13   7   3       87.91       92.00      5.49 o 
 -12   7   3       39.66       41.94      3.91 o 
 -11   7   3        2.12        8.19      2.11 o 
 -10   7   3        8.27       13.88      1.99 o 
  -9   7   3       20.53       21.71      2.41 o 
  -8   7   3        1.93        4.84      1.39 o 
  -7   7   3        0.66        2.12      1.26 o 
  -6   7   3        1.71        2.71      1.96 o 
  -5   7   3        0.48        5.37      1.12 o 
  -4   7   3       36.60       41.90      2.66 o 
  -3   7   3       57.70       56.33      3.20 o 
  -2   7   3        0.37        6.56      1.15 o 
  -1   7   3       29.12       29.83      1.60 o 
   0   7   3        3.12       11.22      1.33 o 
   1   7   3      354.17      345.67     14.07 o 
   2   7   3        3.37       11.24      1.58 o 
   3   7   3       26.38       27.34      3.01 o 
   4   7   3       28.26       32.27      2.26 o 
   5   7   3       50.78       60.35      3.27 o 
   6   7   3       84.20       81.38      4.67 o 
   7   7   3       60.81       62.96      3.27 o 
   8   7   3        7.09       11.38      1.87 o 
   9   7   3       22.18       20.35      3.14 o 
  10   7   3       28.96       31.11      5.75 o 
  11   7   3       93.31       85.58      4.05 o 
  12   7   3        3.79        9.62      1.87 o 
  13   7   3        0.64        6.53      1.99 o 
 -13   8   3        0.11       -0.57      2.08 o 
 -12   8   3        3.60        6.49      3.09 o 
 -11   8   3       14.55       24.35      3.35 o 
 -10   8   3        8.35       14.78      2.17 o 
  -9   8   3      125.29      126.55      6.21 o 
  -8   8   3      175.11      153.99      6.50 o 
  -7   8   3       17.97       21.52      2.27 o 
  -6   8   3       25.33       30.31      2.55 o 
  -5   8   3       64.80       62.68      3.04 o 
  -4   8   3        2.09        4.86      1.05 o 
  -3   8   3        4.97        9.21      2.68 o 
  -2   8   3        8.77        6.94      1.32 o 
  -1   8   3      147.08      134.32      4.85 o 
   0   8   3       17.25       16.87      1.67 o 
   1   8   3      387.49      346.67     15.81 o 
   2   8   3      328.85      284.68     10.24 o 
   3   8   3        1.50       10.33      2.50 o 
   4   8   3       39.20       43.64      3.92 o 
   5   8   3       43.23       46.58      4.01 o 
   6   8   3      102.61      110.01      5.51 o 
   7   8   3        1.82        1.54      1.67 o 
   8   8   3       25.37       25.00      3.44 o 
   9   8   3       79.76       92.62      4.16 o 
  10   8   3        3.24        7.24      1.67 o 
  11   8   3       33.61       34.46      4.31 o 
  12   8   3        0.56        4.04      1.70 o 
 -11   9   3       54.51       58.32      3.72 o 
 -10   9   3       17.49       21.31      2.57 o 
  -9   9   3        6.34       11.85      3.61 o 
  -8   9   3       55.80       54.96      3.26 o 
  -7   9   3       55.65       57.94      5.52 o 
  -6   9   3      112.84      118.11      7.61 o 
  -5   9   3      106.00      105.58     10.03 o 
  -4   9   3        2.29        7.08      2.04 o 
  -3   9   3        2.32        7.17      1.38 o 
  -2   9   3        3.08        8.88      1.54 o 
  -1   9   3      147.34      145.75      7.65 o 
   0   9   3      151.97      118.81      5.31 o 
   1   9   3      126.13      126.45      6.22 o 
   2   9   3      144.64      126.24      5.80 o 
   3   9   3       11.42       20.34      3.08 o 
   4   9   3       67.81       68.74      4.39 o 
   5   9   3      159.55      154.26      6.45 o 
   6   9   3      120.04      123.00      6.16 o 
   7   9   3      154.15      157.60      6.95 o 
   8   9   3       60.49       59.93      4.57 o 
   9   9   3        4.06        5.29      2.22 o 
  10   9   3       41.20       53.98      4.52 o 
 -10  10   3       12.10       16.92      3.26 o 
  -9  10   3       72.22       82.42      5.39 o 
  -8  10   3      115.63      120.18      6.10 o 
  -7  10   3       82.13       86.35     11.45 o 
  -6  10   3        0.23        5.85      1.94 o 
  -5  10   3       41.97       47.79      3.86 o 
  -4  10   3      127.72      128.21     12.20 o 
  -3  10   3      451.33      408.73     35.65 o 
  -2  10   3      189.00      193.03      5.50 o 
  -1  10   3        6.08        9.24      2.28 o 
   0  10   3       36.69       36.95      3.74 o 
   1  10   3       57.93       51.15      3.88 o 
   2  10   3       74.37       81.01      4.77 o 
   3  10   3       33.85       36.22      3.95 o 
   4  10   3        5.88        8.01      4.62 o 
   5  10   3        0.01        4.85      1.99 o 
   6  10   3        6.25        7.23      2.32 o 
   7  10   3       67.08       72.83      5.12 o 
   8  10   3       16.60       14.78      3.22 o 
   9  10   3       13.68       20.82      3.83 o 
  -8  11   3        2.51        7.77      2.47 o 
  -7  11   3        8.78        9.85      4.46 o 
  -6  11   3       12.15       16.06      2.85 o 
  -5  11   3        0.66        8.54      1.66 o 
  -4  11   3       13.05       11.51      1.93 o 
  -3  11   3        5.97        5.88      2.48 o 
  -2  11   3       17.30       18.10      4.33 o 
  -1  11   3       11.98       13.36      3.66 o 
   0  11   3       26.00       29.03      3.62 o 
   1  11   3       82.29       77.63      4.89 o 
   2  11   3        2.03        2.82      2.05 o 
   3  11   3        2.58        4.65      2.06 o 
   4  11   3        1.06        1.54      3.17 o 
   5  11   3        0.00        4.46      2.27 o 
   6  11   3        3.69        7.50      2.74 o 
  -4  12   3        5.24       14.44      3.61 o 
  -3  12   3       17.20       21.82      4.85 o 
  -2  12   3       22.21       24.71      5.00 o 
  -1  12   3       15.00       20.32      4.69 o 
   0  12   3        0.49        4.18      3.20 o 
   1  12   3      141.72      118.11     13.64 o 
   2  12   3      115.69      102.02      6.08 o 
   3  12   3       12.19       17.75      3.67 o 
 -17   0   4       25.12       19.03      5.36 o 
 -16   0   4        0.02        0.67      3.25 o 
 -15   0   4       76.14       80.15      7.01 o 
 -14   0   4       20.36       16.76      4.28 o 
 -13   0   4        2.06       -0.05      2.68 o 
 -12   0   4       38.02       34.02      3.14 o 
 -11   0   4       37.68       39.94      3.04 o 
 -10   0   4      242.91      221.36      6.19 o 
  -9   0   4       48.11       43.06      2.78 o 
  -8   0   4       35.49       53.68      4.36 o 
  -7   0   4       15.93        7.82      1.40 o 
  -6   0   4      114.24      107.78      9.80 o 
  -5   0   4      422.65      410.25     39.02 o 
  -4   0   4       16.04       26.16      1.75 o 
  -3   0   4      125.17      113.72      6.65 o 
  -2   0   4     2875.48     2852.56     51.79 o 
  -1   0   4     1599.61     1541.08     36.89 o 
   0   0   4     3175.27     3200.79     73.05 o 
   1   0   4      128.72      108.98      4.71 o 
   2   0   4       33.00       33.08      2.00 o 
   3   0   4     1543.83     1813.50    124.97 o 
   4   0   4     2542.75     3041.77    274.33 o 
   5   0   4      171.93      249.69     18.76 o 
   6   0   4     1127.14     1146.23     92.82 o 
   7   0   4       17.03       14.90      1.53 o 
   8   0   4     1106.79      981.09     17.90 o 
   9   0   4        1.09        2.53      1.96 o 
  10   0   4      652.51      555.10     14.96 o 
  11   0   4      212.09      201.93      9.70 o 
  12   0   4        0.68        3.15      2.42 o 
  13   0   4      203.98      166.29      9.59 o 
  14   0   4      100.32      115.13      8.41 o 
  15   0   4       25.83       25.43      5.26 o 
 -17   1   4        6.65        4.64      4.54 o 
 -16   1   4       11.33       15.11      5.00 o 
 -15   1   4        0.31        0.33      1.99 o 
 -14   1   4        3.57        5.63      2.31 o 
 -13   1   4        1.03        0.43      1.77 o 
 -12   1   4      103.85      105.95      4.05 o 
 -11   1   4        1.95        2.52      1.07 o 
 -10   1   4      674.42      654.61     21.49 o 
  -9   1   4        1.97        7.77      1.33 o 
  -8   1   4       13.28       19.64      1.50 o 
  -7   1   4      512.88      534.81     24.69 o 
  -6   1   4     1368.04     1523.32    101.25 o 
  -5   1   4      486.65      450.50     19.50 o 
  -4   1   4      320.81      280.19      9.37 o 
  -3   1   4      338.82      339.42      9.46 o 
  -2   1   4      280.15      200.90      3.84 o 
  -1   1   4     1982.36     2114.99     29.48 o 
   0   1   4     7376.08     7221.39    158.42 o 
   1   1   4       79.29       77.40      2.70 o 
   2   1   4      177.48      169.33      8.25 o 
   3   1   4     1161.96     1133.37     49.57 o 
   4   1   4     2191.77     2586.64    125.15 o 
   5   1   4      891.54      985.43     49.76 o 
   6   1   4      311.83      371.27     19.07 o 
   7   1   4       36.76       27.79      1.35 o 
   8   1   4        7.66       11.32      1.45 o 
   9   1   4      151.46      123.05      5.01 o 
  10   1   4      242.65      211.23      6.71 o 
  11   1   4       21.82       17.57      2.70 o 
  12   1   4        5.70        8.88      2.24 o 
  13   1   4        7.78       11.22      3.17 o 
  14   1   4        0.11        1.83      1.75 o 
  15   1   4       76.35       81.18      5.41 o 
 -16   2   4        1.02        3.35      3.87 o 
 -15   2   4        4.56        7.32      3.61 o 
 -14   2   4       16.19       21.64      3.03 o 
 -13   2   4        1.33        1.42      1.60 o 
 -12   2   4        8.53       10.15      1.96 o 
 -11   2   4      181.11      182.30      4.87 o 
 -10   2   4       36.09       33.18      2.31 o 
  -9   2   4        1.92        2.77      0.95 o 
  -8   2   4       19.88       25.94      1.97 o 
  -7   2   4      313.23      335.98     14.15 o 
  -6   2   4       13.73       22.71      1.38 o 
  -5   2   4      925.65     1001.00     35.65 o 
  -4   2   4     1270.95     1388.36     29.38 o 
  -3   2   4      777.40      800.10     11.33 o 
  -2   2   4      261.37      266.79      3.15 o 
  -1   2   4     1962.19     2098.67     27.23 o 
   0   2   4     1170.23     1191.49     32.21 o 
   1   2   4      245.80      230.10      8.84 o 
   2   2   4      676.55      670.77     27.44 o 
   3   2   4      475.22      501.58     23.54 o 
   4   2   4      213.47      181.87     12.09 o 
   5   2   4      815.93      893.03     66.42 o 
   6   2   4        8.67       18.84      2.26 o 
   7   2   4      228.43      232.29     15.17 o 
   8   2   4       42.16       39.05      2.64 o 
   9   2   4        0.74        0.42      0.80 o 
  10   2   4      100.98       96.51      7.84 o 
  11   2   4       51.32       43.29      3.66 o 
  12   2   4       59.06       49.46      4.31 o 
  13   2   4        1.05        4.23      1.81 o 
  14   2   4       25.33       27.84      3.66 o 
  15   2   4        9.44        7.53      2.63 o 
 -16   3   4        3.27        2.94      3.97 o 
 -15   3   4       33.20       46.19      4.06 o 
 -14   3   4       30.44       32.83      3.77 o 
 -13   3   4      269.52      285.91     10.60 o 
 -12   3   4      211.35      198.08      6.93 o 
 -11   3   4       22.64       33.61      3.36 o 
 -10   3   4       18.47       29.23      3.02 o 
  -9   3   4        0.10        0.51      0.75 o 
  -8   3   4      242.94      263.88     11.52 o 
  -7   3   4      329.34      325.97     16.82 o 
  -6   3   4      299.64      328.52     15.72 o 
  -5   3   4       38.44       43.25      2.69 o 
  -4   3   4       66.25       84.32      2.55 o 
  -3   3   4     1665.49     1783.72     27.49 o 
  -2   3   4      765.91      792.37     34.04 o 
  -1   3   4      955.25      954.74     40.49 o 
   0   3   4      129.62      122.27      6.63 o 
   1   3   4       82.68       94.70      1.84 o 
   2   3   4      420.09      375.52     16.86 o 
   3   3   4        0.01        1.66      0.38 o 
   4   3   4      444.58      431.28     30.91 o 
   5   3   4      604.76      645.05     51.22 o 
   6   3   4      510.55      469.55     36.93 o 
   7   3   4       85.52       89.34      5.68 o 
   8   3   4        0.54        6.11      1.01 o 
   9   3   4      339.96      308.64     18.19 o 
  10   3   4       55.18       51.15      3.12 o 
  11   3   4       80.59       72.66      4.24 o 
  12   3   4        4.59       10.06      2.17 o 
  13   3   4       21.28       23.71      4.36 o 
  14   3   4       71.18       73.04      7.22 o 
  15   3   4       78.22       88.72      8.25 o 
 -16   4   4       23.32       27.83      3.81 o 
 -15   4   4      117.45      112.06      5.90 o 
 -14   4   4       26.80       28.36      3.63 o 
 -13   4   4        4.30        8.65      2.50 o 
 -12   4   4        0.03        1.58      1.64 o 
 -11   4   4       60.49       69.78      4.21 o 
 -10   4   4      265.10      258.32      8.18 o 
  -9   4   4       12.50       14.24      3.87 o 
  -8   4   4       18.69       27.35      2.79 o 
  -7   4   4        0.16        1.33      0.82 o 
  -6   4   4      270.00      247.14      6.50 o 
  -5   4   4      784.68      817.37     25.80 o 
  -4   4   4       30.01       28.10      1.15 o 
  -3   4   4       99.79       82.65      2.16 o 
  -2   4   4     1722.91     1817.11     78.62 o 
  -1   4   4       68.12       65.32      2.73 o 
   0   4   4        0.72        1.80      0.37 o 
   1   4   4        3.11       10.87      0.93 o 
   2   4   4        8.93        9.12      0.61 o 
   3   4   4      814.66      951.54     47.08 o 
   4   4   4      123.45      121.61      9.37 o 
   5   4   4      223.65      207.79     14.44 o 
   6   4   4      287.87      259.88     21.33 o 
   7   4   4      776.56      730.66     62.65 o 
   8   4   4      957.16      962.47     75.20 o 
   9   4   4       44.44       40.58      2.68 o 
  10   4   4       15.48       17.49      1.60 o 
  11   4   4       19.78       32.51      2.16 o 
  12   4   4       44.01       42.34      3.35 o 
  13   4   4      106.72      114.17      7.22 o 
  14   4   4        0.02        4.44      3.15 o 
 -15   5   4        0.17        4.84      2.40 o 
 -14   5   4        8.64       17.30      2.77 o 
 -13   5   4        0.10        6.94      1.92 o 
 -12   5   4       41.34       39.32      3.68 o 
 -11   5   4       18.37       21.57      2.99 o 
 -10   5   4      140.44      119.27      5.38 o 
  -9   5   4       44.55       49.85      3.52 o 
  -8   5   4        7.30        3.44      1.62 o 
  -7   5   4       53.36       44.98      2.13 o 
  -6   5   4        0.68        0.85      0.82 o 
  -5   5   4      229.52      221.93      9.53 o 
  -4   5   4        7.83        4.97      0.97 o 
  -3   5   4      129.59      127.76      6.79 o 
  -2   5   4      361.61      362.69     13.82 o 
  -1   5   4       14.80       26.07      1.07 o 
   0   5   4      193.62      195.29      9.77 o 
   1   5   4        1.90        3.10      0.60 o 
   2   5   4       57.70       58.62      2.24 o 
   3   5   4      166.97      153.05      6.33 o 
   4   5   4        7.24       15.25      1.39 o 
   5   5   4       26.58       26.54      1.73 o 
   6   5   4      132.35      125.88      8.98 o 
   7   5   4       66.23       60.76      4.25 o 
   8   5   4        5.08        4.71      1.40 o 
   9   5   4       15.75       17.54      2.18 o 
  10   5   4        1.88        4.43      2.23 o 
  11   5   4       21.94       25.39      2.23 o 
  12   5   4        2.74        7.70      1.44 o 
  13   5   4        0.01        1.81      4.10 o 
  14   5   4        2.16        5.93      3.04 o 
 -14   6   4       18.99       36.43      4.23 o 
 -13   6   4        0.86        3.96      1.81 o 
 -12   6   4       13.73       15.34      2.64 o 
 -11   6   4      156.93      170.90      6.69 o 
 -10   6   4      118.25       99.90      5.96 o 
  -9   6   4       49.97       57.14      3.82 o 
  -8   6   4       23.68       23.71      2.40 o 
  -7   6   4       71.80       78.37      6.12 o 
  -6   6   4        4.08        4.55      1.13 o 
  -5   6   4      451.75      427.57     20.52 o 
  -4   6   4      754.77      752.55     34.51 o 
  -3   6   4      497.03      471.59     14.47 o 
  -2   6   4       42.46       42.59      1.95 o 
  -1   6   4      815.97      905.28     26.19 o 
   0   6   4      845.59      841.93     34.15 o 
   1   6   4       56.54       46.90      2.98 o 
   2   6   4      509.53      461.86     19.07 o 
   3   6   4      165.78      153.77      6.20 o 
   4   6   4      162.04      159.66      5.98 o 
   5   6   4      225.85      227.02     20.94 o 
   6   6   4       60.23       48.98      2.83 o 
   7   6   4      218.35      227.23     13.12 o 
   8   6   4        9.16       13.47      2.05 o 
   9   6   4        4.02        4.73      1.44 o 
  10   6   4       24.57       32.02      3.91 o 
  11   6   4        6.57        8.07      1.60 o 
  12   6   4       75.54       94.62      5.21 o 
  13   6   4        2.52        7.36      1.50 o 
 -14   7   4       15.65       26.07      4.23 o 
 -13   7   4      267.48      255.50      9.02 o 
 -12   7   4      250.88      241.20      9.36 o 
 -11   7   4       20.09       16.50      2.86 o 
 -10   7   4       53.88       51.88      3.74 o 
  -9   7   4       13.87       18.30      2.28 o 
  -8   7   4      104.32      103.20      4.03 o 
  -7   7   4      318.60      314.92      6.64 o 
  -6   7   4      854.05      846.53     27.24 o 
  -5   7   4      443.32      409.06     20.10 o 
  -4   7   4        6.92       11.45      1.49 o 
  -3   7   4     2286.31     2352.33     69.00 o 
  -2   7   4     1441.96     1434.74     56.39 o 
  -1   7   4      543.64      535.72     17.85 o 
   0   7   4        2.69        4.24      0.89 o 
   1   7   4       18.76       22.31      2.79 o 
   2   7   4       48.70       46.97      3.45 o 
   3   7   4      142.15      130.20      5.40 o 
   4   7   4     1129.22     1139.06     15.30 o 
   5   7   4      754.51      690.83     46.43 o 
   6   7   4      117.80      109.68      6.34 o 
   7   7   4      217.41      195.81     12.55 o 
   8   7   4       66.79       68.57      5.85 o 
   9   7   4      109.85       95.22      6.55 o 
  10   7   4       40.64       45.46      2.99 o 
  11   7   4       17.23       20.34      2.44 o 
  12   7   4       21.43       34.77      5.03 o 
 -13   8   4        5.81        7.12      3.20 o 
 -12   8   4       57.67       62.20      4.54 o 
 -11   8   4      234.01      228.11      8.19 o 
 -10   8   4      136.43      123.17      5.93 o 
  -9   8   4        0.41        4.54      1.45 o 
  -8   8   4        5.04       10.84      1.82 o 
  -7   8   4        5.39       10.15      1.76 o 
  -6   8   4       63.47       83.13      4.88 o 
  -5   8   4      590.47      552.66     16.71 o 
  -4   8   4      287.17      281.98     15.15 o 
  -3   8   4      162.15      140.73      7.44 o 
  -2   8   4       61.07       67.71      3.14 o 
  -1   8   4       79.15       69.09      4.93 o 
   0   8   4       79.04       77.79      4.27 o 
   1   8   4        5.02        4.73      1.91 o 
   2   8   4      156.31      142.41      9.10 o 
   3   8   4      484.96      484.97     15.83 o 
   4   8   4       87.30       91.96      5.05 o 
   5   8   4      143.81      139.25      6.07 o 
   6   8   4      160.11      158.06     10.68 o 
   7   8   4      605.77      632.47     15.63 o 
   8   8   4      301.55      309.94      9.40 o 
   9   8   4       38.21       46.21      3.01 o 
  10   8   4        5.53        9.36      2.20 o 
  11   8   4        3.33        8.41      1.89 o 
 -11   9   4       14.00       17.80      3.15 o 
 -10   9   4        0.03        3.65      1.50 o 
  -9   9   4        0.37        4.14      1.83 o 
  -8   9   4        0.44        2.71      1.53 o 
  -7   9   4        5.10        9.27      1.79 o 
  -6   9   4       79.55       85.44      4.71 o 
  -5   9   4       73.54       76.63      4.47 o 
  -4   9   4        6.69        7.50      2.02 o 
  -3   9   4      217.66      201.55     12.38 o 
  -2   9   4      344.19      300.75     13.18 o 
  -1   9   4      118.30      107.65      5.16 o 
   0   9   4       19.98       18.31      2.97 o 
   1   9   4       12.27       16.15      2.79 o 
   2   9   4       12.47       17.96      2.91 o 
   3   9   4        3.67        9.35      2.31 o 
   4   9   4       46.22       46.67      4.09 o 
   5   9   4       24.95       29.65      3.77 o 
   6   9   4        0.80        3.24      2.25 o 
   7   9   4       36.97       38.38      4.19 o 
   8   9   4       11.16       17.12      3.28 o 
   9   9   4        2.70        6.14      2.60 o 
  10   9   4        7.99       15.65      3.30 o 
  -9  10   4       28.96       40.65      4.50 o 
  -8  10   4        0.07        3.51      1.99 o 
  -7  10   4        2.80        6.32      2.06 o 
  -6  10   4        0.07        1.91      2.55 o 
  -5  10   4        8.33       16.10      2.60 o 
  -4  10   4        9.75       12.81      2.35 o 
  -3  10   4        3.50        7.87      1.86 o 
  -2  10   4        0.01        3.38      1.64 o 
  -1  10   4        5.54        6.42      1.91 o 
   0  10   4        7.64       12.72      3.12 o 
   1  10   4       55.69       54.55      4.18 o 
   2  10   4      105.07       92.95      5.29 o 
   3  10   4       26.11       27.72      3.57 o 
   4  10   4        6.89        8.25      2.28 o 
   5  10   4        0.01        1.62      2.02 o 
   6  10   4        2.19        5.06      2.48 o 
   7  10   4        3.31       11.21      3.02 o 
   8  10   4        1.81        7.44      2.74 o 
  -7  11   4      105.99      109.06      5.81 o 
  -6  11   4       94.54      111.67      8.92 o 
  -5  11   4      105.81       97.70     15.58 o 
  -4  11   4        2.94        2.87      3.04 o 
  -3  11   4      230.32      196.31     10.78 o 
  -2  11   4      249.54      217.66     11.24 o 
  -1  11   4      127.30      116.36      5.87 o 
   0  11   4       81.46       63.31      4.54 o 
   1  11   4        0.38        1.18      1.94 o 
   2  11   4       53.30       59.43      4.47 o 
   3  11   4       99.97       88.37      5.51 o 
   4  11   4      125.60      124.85      8.87 o 
   5  11   4      137.21      128.01      6.87 o 
   6  11   4        4.16        8.30      3.77 o 
  -3  12   4       16.27       24.60      5.11 o 
  -2  12   4        0.03       -2.53      2.79 o 
  -1  12   4        7.54       15.83      4.28 o 
   0  12   4        1.97        3.35      2.19 o 
   1  12   4       10.17       10.16      2.70 o 
 -16   1   5        3.36        8.46      4.49 o 
 -15   1   5       15.09       14.93      3.05 o 
 -14   1   5       31.80       41.96      3.04 o 
 -13   1   5       30.45       41.85      2.95 o 
 -12   1   5      409.10      373.75      6.62 o 
 -11   1   5       63.31       60.36      2.64 o 
 -10   1   5       23.49       20.08      2.09 o 
  -9   1   5      381.27      343.72     16.69 o 
  -8   1   5      175.60      167.27      4.77 o 
  -7   1   5      158.50      156.55      7.95 o 
  -6   1   5      142.98      125.97      6.19 o 
  -5   1   5        9.52       13.06      1.14 o 
  -4   1   5      131.43       96.91      2.26 o 
  -3   1   5       56.04       61.67      1.84 o 
  -2   1   5     4423.05     4560.44     35.22 o 
  -1   1   5        0.00        5.88      2.51 o 
   0   1   5        5.18       11.89      1.04 o 
   1   1   5      174.01      168.37      5.71 o 
   2   1   5        5.37        3.42      0.48 o 
   3   1   5      584.57      611.01     25.57 o 
   4   1   5       27.69       43.69      1.91 o 
   5   1   5      253.58      250.84     11.44 o 
   6   1   5       13.62       15.01      2.54 o 
   7   1   5        9.75       12.52      1.12 o 
   8   1   5      401.88      398.86     29.60 o 
   9   1   5        0.01        2.24      1.44 o 
  10   1   5       43.46       40.84      3.37 o 
  11   1   5       12.61        4.92      1.85 o 
  12   1   5        2.52        7.60      2.27 o 
  13   1   5       43.51       47.45      3.91 o 
  14   1   5        3.64        3.37      2.66 o 
  15   1   5       18.93       24.57      3.88 o 
 -16   2   5       66.12       63.29      7.48 o 
 -15   2   5       17.62       19.76      3.13 o 
 -14   2   5       22.62       15.88      3.40 o 
 -13   2   5        3.21        6.34      2.05 o 
 -12   2   5      149.13      157.53      6.70 o 
 -11   2   5        7.95       13.84      3.33 o 
 -10   2   5      309.81      312.49      9.96 o 
  -9   2   5      138.19      138.03      7.29 o 
  -8   2   5       11.32       10.53      1.38 o 
  -7   2   5      480.86      498.39     22.10 o 
  -6   2   5      581.09      575.75     23.02 o 
  -5   2   5     1004.32      942.13     39.00 o 
  -4   2   5     1548.54     1514.76     31.16 o 
  -3   2   5      465.57      462.92      4.69 o 
  -2   2   5      442.07      508.74      5.78 o 
  -1   2   5      121.71      161.31      2.71 o 
   0   2   5      865.61      857.30     21.69 o 
   1   2   5     1038.23      946.24     26.40 o 
   2   2   5       41.07       74.22      4.17 o 
   3   2   5       41.49       48.19      3.13 o 
   4   2   5     1228.40     1232.10     80.79 o 
   5   2   5      465.54      487.58     38.74 o 
   6   2   5      851.99      885.82     56.39 o 
   7   2   5        9.10        6.46      0.96 o 
   8   2   5      619.63      567.36     37.99 o 
   9   2   5        7.09       15.34      1.38 o 
  10   2   5        2.24        2.73      1.53 o 
  11   2   5       92.90       92.94      4.96 o 
  12   2   5        9.69       11.98      2.58 o 
  13   2   5      115.66      106.59      5.66 o 
  14   2   5       27.78       31.88      5.36 o 
  15   2   5        5.27        9.90      3.92 o 
 -16   3   5       10.89       15.68      3.11 o 
 -15   3   5       16.34       23.96      3.46 o 
 -14   3   5       41.45       45.66      4.04 o 
 -13   3   5       18.65       28.39      3.57 o 
 -12   3   5      299.14      259.70      7.93 o 
 -11   3   5        0.56        2.32      1.50 o 
 -10   3   5        0.79        3.61      1.22 o 
  -9   3   5      119.12       99.13      3.98 o 
  -8   3   5       42.19       39.93      1.89 o 
  -7   3   5      189.33      163.87      7.01 o 
  -6   3   5      600.79      634.74     28.92 o 
  -5   3   5        3.38        8.10      0.97 o 
  -4   3   5      223.29      171.83      5.87 o 
  -3   3   5      499.80      511.60      4.99 o 
  -2   3   5     1138.45     1130.40     19.44 o 
  -1   3   5      528.81      448.63     17.15 o 
   0   3   5      929.03      906.58     23.29 o 
   1   3   5      146.38      176.76      6.63 o 
   2   3   5      299.69      287.66     10.24 o 
   3   3   5     1182.22     1160.18     46.85 o 
   4   3   5      391.00      418.66     31.95 o 
   5   3   5      204.47      207.43     15.76 o 
   6   3   5       17.28       20.04      1.56 o 
   7   3   5      128.48      128.18     15.03 o 
   8   3   5      251.66      204.79     11.25 o 
   9   3   5       32.81       38.13      1.93 o 
  10   3   5      110.15      117.90      6.67 o 
  11   3   5        9.13        7.60      1.60 o 
  12   3   5        0.08        3.04      2.32 o 
  13   3   5      104.02      107.39      5.59 o 
  14   3   5        0.51        1.70      2.84 o 
 -15   4   5        1.46        9.22      2.55 o 
 -14   4   5        7.40        8.20      2.37 o 
 -13   4   5      128.05      121.33      5.92 o 
 -12   4   5       36.32       37.08      3.85 o 
 -11   4   5       10.18       18.37      2.90 o 
 -10   4   5       44.79       40.61      3.28 o 
  -9   4   5        0.52        0.62      0.95 o 
  -8   4   5       22.65       32.19      2.21 o 
  -7   4   5        0.29        0.87      0.99 o 
  -6   4   5        0.96        4.40      1.29 o 
  -5   4   5       16.31       20.91      2.45 o 
  -4   4   5       15.60       20.07      1.30 o 
  -3   4   5      154.17      154.29      2.81 o 
  -2   4   5       29.16       25.31      1.11 o 
  -1   4   5       30.97       36.91      1.53 o 
   0   4   5      249.61      278.54     16.38 o 
   1   4   5      112.59      125.84      4.85 o 
   2   4   5       86.43       82.85      2.60 o 
   3   4   5       21.65       19.73      1.42 o 
   4   4   5      387.06      405.34     29.36 o 
   5   4   5       95.45       86.11      3.28 o 
   6   4   5       59.72       56.77      4.87 o 
   7   4   5      288.89      308.09     28.27 o 
   8   4   5       14.50       12.26      1.50 o 
   9   4   5       17.91       28.65      1.85 o 
  10   4   5      298.35      274.55     18.42 o 
  11   4   5        9.20        9.68      1.31 o 
  12   4   5       75.82       93.69      4.96 o 
  13   4   5        0.20        2.63      2.37 o 
  14   4   5       67.74       64.89      6.60 o 
 -15   5   5       33.03       33.39      4.26 o 
 -14   5   5       53.17       57.06      4.28 o 
 -13   5   5       48.32       57.63      4.08 o 
 -12   5   5       45.94       47.87      3.77 o 
 -11   5   5       12.41       17.04      2.77 o 
 -10   5   5      201.02      187.89     14.08 o 
  -9   5   5      161.54      161.88      9.77 o 
  -8   5   5      109.41       99.79      3.95 o 
  -7   5   5       10.23        7.93      1.52 o 
  -6   5   5      283.38      263.74     14.56 o 
  -5   5   5      162.70      152.81      4.19 o 
  -4   5   5      122.24      120.43      5.79 o 
  -3   5   5     1345.32     1401.92     51.50 o 
  -2   5   5      649.92      714.17     28.60 o 
  -1   5   5      369.01      339.54     15.59 o 
   0   5   5      330.92      325.20     13.53 o 
   1   5   5        6.82        9.36      0.89 o 
   2   5   5      408.97      366.34     16.02 o 
   3   5   5       23.37       26.34      1.60 o 
   4   5   5      857.04      759.03     38.96 o 
   5   5   5       50.18       58.90      3.19 o 
   6   5   5      301.02      289.11     19.95 o 
   7   5   5      249.11      208.09     20.09 o 
   8   5   5      106.22      118.21     10.75 o 
   9   5   5      351.46      366.69     30.47 o 
  10   5   5       43.53       51.80      3.16 o 
  11   5   5       37.36       37.66      2.43 o 
  12   5   5       54.95       59.21      5.35 o 
  13   5   5        0.29        6.95      1.98 o 
 -14   6   5       24.06       24.22      3.69 o 
 -13   6   5       13.86       18.59      2.88 o 
 -12   6   5       33.20       32.54      3.64 o 
 -11   6   5       37.72       44.08      3.60 o 
 -10   6   5      151.16      131.81     13.41 o 
  -9   6   5       61.76       58.23      4.03 o 
  -8   6   5        6.56       11.45      2.26 o 
  -7   6   5       26.88       19.77      2.87 o 
  -6   6   5      174.02      178.09      4.95 o 
  -5   6   5      827.02      804.61     29.41 o 
  -4   6   5     1436.86     1453.73     62.02 o 
  -3   6   5      150.51      131.03      4.24 o 
  -2   6   5        4.79        5.74      1.12 o 
  -1   6   5      406.80      378.00     12.39 o 
   0   6   5     1691.38     1657.10     49.36 o 
   1   6   5      233.34      232.52      8.44 o 
   2   6   5      156.37      149.66      6.33 o 
   3   6   5       24.75       25.19      1.62 o 
   4   6   5       39.46       40.85      2.12 o 
   5   6   5      569.30      547.17     43.17 o 
   6   6   5      586.54      559.28     40.36 o 
   7   6   5      130.51      121.25     10.75 o 
   8   6   5       80.34       78.94      6.60 o 
   9   6   5        3.51        5.11      1.53 o 
  10   6   5      135.53      135.37      9.31 o 
  11   6   5        2.79        5.99      1.49 o 
  12   6   5        1.59        3.79      1.53 o 
  13   6   5        9.57       10.24      2.37 o 
 -13   7   5       14.77       19.82      3.36 o 
 -12   7   5       16.16       19.43      3.04 o 
 -11   7   5        0.46        4.38      3.38 o 
 -10   7   5       15.00       17.55      3.01 o 
  -9   7   5       11.24        8.58      3.97 o 
  -8   7   5       13.98       20.00      4.00 o 
  -7   7   5       23.61       29.41      2.60 o 
  -6   7   5       23.33       28.74      2.15 o 
  -5   7   5        5.48        9.39      1.43 o 
  -4   7   5        0.18        1.40      1.09 o 
  -3   7   5        5.17       10.11      1.43 o 
  -2   7   5       80.34       90.33      3.38 o 
  -1   7   5       20.66       21.24      1.95 o 
   0   7   5        0.01        2.21      0.94 o 
   1   7   5       27.44       23.77      2.07 o 
   2   7   5        7.02        7.50      2.26 o 
   3   7   5       51.73       40.33      3.75 o 
   4   7   5       37.16       33.19      3.63 o 
   5   7   5      179.53      182.60     11.89 o 
   6   7   5      120.26      104.51      4.51 o 
   7   7   5       29.60       23.08      2.39 o 
   8   7   5       61.70       56.50      3.24 o 
   9   7   5       75.52       66.53      6.47 o 
  10   7   5        0.66        5.12      1.86 o 
  11   7   5        1.98        5.80      1.64 o 
  12   7   5        9.36       12.86      2.00 o 
 -12   8   5       13.49       20.73      3.37 o 
 -11   8   5        7.56       12.56      2.55 o 
 -10   8   5        2.45        4.06      3.69 o 
  -9   8   5       41.81       41.73      3.67 o 
  -8   8   5        0.12        3.96      1.43 o 
  -7   8   5      146.47      148.16      8.28 o 
  -6   8   5       18.30       32.66      3.88 o 
  -5   8   5       12.88       13.87      1.64 o 
  -4   8   5        3.39        5.23      1.49 o 
  -3   8   5       10.32       10.47      2.94 o 
  -2   8   5        1.92        2.39      1.70 o 
  -1   8   5       58.96       47.83      3.12 o 
   0   8   5      256.55      217.43      7.04 o 
   1   8   5      204.25      183.38      6.62 o 
   2   8   5       46.66       46.19      3.70 o 
   3   8   5       15.36       18.30      2.99 o 
   4   8   5       22.01       29.41      4.00 o 
   5   8   5        0.73        2.98      1.90 o 
   6   8   5       33.48       44.23      4.28 o 
   7   8   5      111.15      125.70     13.08 o 
   8   8   5       10.54       13.17      2.65 o 
   9   8   5       17.46       21.96      3.33 o 
  10   8   5       67.66       72.68      6.11 o 
  11   8   5       11.03       15.63      2.46 o 
 -11   9   5        0.27        3.23      2.71 o 
 -10   9   5       59.93       59.99      4.36 o 
  -9   9   5      117.65      124.64      5.36 o 
  -8   9   5       52.52       54.66      3.14 o 
  -7   9   5        9.97       11.61      1.86 o 
  -6   9   5        1.11        6.38      1.97 o 
  -5   9   5       65.20       74.62      4.35 o 
  -4   9   5        3.55        3.72      2.14 o 
  -3   9   5       76.77       68.35      4.39 o 
  -2   9   5      213.91      178.26      5.52 o 
  -1   9   5       61.99       59.67      4.07 o 
   0   9   5        0.13        3.63      1.83 o 
   1   9   5        8.19        5.18      2.16 o 
   2   9   5       63.68       63.68      7.17 o 
   3   9   5      112.20       99.92      5.49 o 
   4   9   5      121.86      126.39      6.09 o 
   5   9   5       79.50       83.58      5.22 o 
   6   9   5      117.98      126.75     12.77 o 
   7   9   5       10.65       15.19      3.12 o 
   8   9   5      146.03      154.24      9.28 o 
   9   9   5       99.82      115.41      8.92 o 
  -9  10   5       13.14       26.55      6.65 o 
  -8  10   5        4.80        7.20      2.44 o 
  -7  10   5        4.85        5.98      2.19 o 
  -6  10   5       66.49       66.85      7.01 o 
  -5  10   5      228.95      221.43     10.99 o 
  -4  10   5      221.53      230.71     10.99 o 
  -3  10   5        9.24       10.10      2.36 o 
  -2  10   5        7.60        8.30      2.81 o 
  -1  10   5       99.59       93.57      5.20 o 
   0  10   5      303.37      265.64      8.61 o 
   1  10   5      121.33      115.37      7.74 o 
   2  10   5       11.54       13.77      2.63 o 
   3  10   5       23.00       33.01      3.95 o 
   4  10   5       67.06       69.65      5.01 o 
   5  10   5      139.36      134.51      6.77 o 
   6  10   5       60.47       64.92      6.63 o 
   7  10   5       23.59       32.32      5.11 o 
  -6  11   5       13.86       22.33      4.64 o 
  -5  11   5        1.55        2.37      2.99 o 
  -4  11   5        8.23        6.03      2.73 o 
  -3  11   5        0.89        6.03      2.94 o 
  -2  11   5       44.31       37.45      6.03 o 
  -1  11   5       25.82       33.83      5.39 o 
   0  11   5        0.32        2.79      1.84 o 
   1  11   5       16.41       21.38      3.38 o 
   2  11   5        6.46        7.54      3.12 o 
   3  11   5       20.83       24.04      3.89 o 
   4  11   5        0.01        1.69      2.52 o 
   5  11   5       51.10       46.78      7.07 o 
 -16   0   6       82.23       86.09      8.10 o 
 -15   0   6       51.21       63.13      6.76 o 
 -14   0   6       13.88       28.22      6.11 o 
 -13   0   6        5.72        7.74      2.09 o 
 -12   0   6      333.47      325.25     13.75 o 
 -11   0   6      294.20      266.28      7.38 o 
 -10   0   6      861.17      857.09     62.44 o 
  -9   0   6       32.14       32.51      3.13 o 
  -8   0   6      100.83       86.12      7.63 o 
  -7   0   6     2042.27     1931.34    186.20 o 
  -6   0   6     3662.16     3457.10    304.76 o 
  -5   0   6     1616.36     1483.07    130.99 o 
  -4   0   6      274.88      231.86     17.56 o 
  -3   0   6      203.16      195.91      4.74 o 
  -2   0   6       18.95       13.84      1.68 o 
  -1   0   6      559.68      613.88      7.95 o 
   0   0   6      998.51      934.28      9.75 o 
   1   0   6     1679.80     1796.26     47.22 o 
   2   0   6       22.45       29.24      1.60 o 
   3   0   6      533.98      629.37     66.84 o 
   4   0   6     2583.79     3085.04    338.39 o 
   5   0   6      356.07      356.16     28.50 o 
   6   0   6      217.28      195.89     16.25 o 
   7   0   6      211.07      174.29      8.15 o 
   8   0   6      705.00      619.31     15.73 o 
   9   0   6       25.26       18.26      3.77 o 
  10   0   6       46.54       42.86      5.00 o 
  11   0   6      554.53      446.73     15.11 o 
  12   0   6        1.13       -1.39      2.06 o 
  13   0   6       17.67       20.53      4.64 o 
  14   0   6       74.43       65.71      6.96 o 
 -16   1   6       91.96      109.04      9.08 o 
 -15   1   6       73.52       77.47      7.48 o 
 -14   1   6       70.91       67.09      3.56 o 
 -13   1   6        1.70        4.44      1.22 o 
 -12   1   6       72.57       71.41      3.01 o 
 -11   1   6      100.90       81.26      3.04 o 
 -10   1   6        1.03        3.11      1.17 o 
  -9   1   6      360.42      346.89     13.48 o 
  -8   1   6      621.91      559.61     23.63 o 
  -7   1   6      886.81      871.53     48.26 o 
  -6   1   6      427.68      403.87     16.79 o 
  -5   1   6       10.75       10.67      1.21 o 
  -4   1   6      684.93      642.48     23.93 o 
  -3   1   6      235.15      259.27      5.03 o 
  -2   1   6     4847.64     4680.94     23.92 o 
  -1   1   6     3027.13     3222.96     30.10 o 
   0   1   6     1199.45     1159.52     21.16 o 
   1   1   6     1565.37     1480.00     31.36 o 
   2   1   6      288.77      273.76      7.01 o 
   3   1   6     3446.80     3568.04    125.02 o 
   4   1   6      149.84      171.27      6.91 o 
   5   1   6      121.56      102.31      4.82 o 
   6   1   6      516.00      551.80     34.75 o 
   7   1   6      231.33      194.30      9.21 o 
   8   1   6      877.73      741.68     12.11 o 
   9   1   6       48.49       40.27      3.63 o 
  10   1   6      113.87       99.68      4.98 o 
  11   1   6       67.53       67.31      4.29 o 
  12   1   6        7.48        9.73      3.58 o 
  13   1   6      193.92      177.56      7.37 o 
  14   1   6        3.29        3.41      2.73 o 
 -16   2   6        1.66        2.63      4.07 o 
 -15   2   6        0.16        4.75      2.09 o 
 -14   2   6        5.84       13.61      2.68 o 
 -13   2   6       34.28       45.72      3.84 o 
 -12   2   6        7.60        7.10      1.49 o 
 -11   2   6        0.61        3.21      1.20 o 
 -10   2   6      115.88      115.78      3.40 o 
  -9   2   6        6.78        4.52      1.16 o 
  -8   2   6        1.65        2.42      0.96 o 
  -7   2   6       36.59       35.02      2.65 o 
  -6   2   6       20.37       33.39      2.07 o 
  -5   2   6        0.06        0.51      0.69 o 
  -4   2   6       26.88       26.76      1.55 o 
  -3   2   6      949.79      986.85      7.42 o 
  -2   2   6      522.90      557.48      5.49 o 
  -1   2   6       58.48       72.46      2.04 o 
   0   2   6      254.12      257.27      6.09 o 
   1   2   6       11.40       14.73      1.10 o 
   2   2   6       71.50       73.36      3.34 o 
   3   2   6      111.31      124.36      6.45 o 
   4   2   6        0.17        2.44      0.56 o 
   5   2   6       23.16       23.75      1.67 o 
   6   2   6        0.57        1.41      0.73 o 
   7   2   6       35.74       37.80      2.21 o 
   8   2   6       93.10      101.68      7.36 o 
   9   2   6        0.08        1.93      1.14 o 
  10   2   6        3.76        6.74      1.90 o 
  11   2   6        1.42        1.60      1.51 o 
  12   2   6        1.73        4.85      2.05 o 
  13   2   6       17.74       23.23      3.87 o 
  14   2   6       11.93       13.76      3.03 o 
 -16   3   6       71.28       82.43      5.54 o 
 -15   3   6       68.05       70.66      4.85 o 
 -14   3   6       62.71       55.26      4.22 o 
 -13   3   6        0.06        3.28      1.86 o 
 -12   3   6       66.92       70.64      4.43 o 
 -11   3   6       12.43       15.24      2.16 o 
 -10   3   6       20.25       28.60      2.49 o 
  -9   3   6       40.34       29.42      2.94 o 
  -8   3   6      180.52      180.66      7.65 o 
  -7   3   6       27.56       31.45      1.90 o 
  -6   3   6       35.86       27.64      2.60 o 
  -5   3   6       21.43       36.59      1.75 o 
  -4   3   6      180.33      172.48      3.28 o 
  -3   3   6      500.92      459.22      6.53 o 
  -2   3   6      403.41      389.00      9.03 o 
  -1   3   6      588.34      612.70      5.79 o 
   0   3   6      117.63      114.81      2.57 o 
   1   3   6      185.71      168.00      4.44 o 
   2   3   6      844.58      809.42     30.94 o 
   3   3   6       50.28       55.39      1.65 o 
   4   3   6      282.30      257.59     15.71 o 
   5   3   6        0.23        0.79      0.83 o 
   6   3   6       35.30       49.83      3.24 o 
   7   3   6      488.93      464.64     27.57 o 
   8   3   6      191.52      173.13     10.12 o 
   9   3   6      152.92      132.23      6.08 o 
  10   3   6       30.97       21.38      2.35 o 
  11   3   6        0.82        2.01      1.23 o 
  12   3   6       93.79       76.65      4.90 o 
  13   3   6       31.10       38.43      4.07 o 
  14   3   6       71.60       64.32      6.55 o 
 -15   4   6       11.60       20.23      4.07 o 
 -14   4   6        4.86        8.57      2.27 o 
 -13   4   6       25.65       42.68      3.88 o 
 -12   4   6      250.73      210.10      7.60 o 
 -11   4   6      126.00      117.35      5.55 o 
 -10   4   6       71.63       57.18      3.12 o 
  -9   4   6        6.68        7.38      2.95 o 
  -8   4   6      276.85      239.95     23.23 o 
  -7   4   6      361.15      276.91     11.21 o 
  -6   4   6      951.11      841.52     46.46 o 
  -5   4   6      457.65      356.45      6.11 o 
  -4   4   6       71.63       73.08      2.25 o 
  -3   4   6       36.22       35.10      1.74 o 
  -2   4   6      277.79      274.11      6.38 o 
  -1   4   6       16.85       18.92      1.32 o 
   0   4   6        0.19        0.78      0.66 o 
   1   4   6      312.77      322.90      5.48 o 
   2   4   6       22.49       19.48      1.18 o 
   3   4   6       31.56       26.22      1.65 o 
   4   4   6      699.37      682.96     48.15 o 
   5   4   6      302.14      288.66     24.41 o 
   6   4   6      655.99      660.87     51.68 o 
   7   4   6       82.49       82.65      5.73 o 
   8   4   6       79.16       84.07      8.21 o 
   9   4   6        7.60        8.24      1.24 o 
  10   4   6       33.99       40.33      3.25 o 
  11   4   6      329.17      269.52     11.14 o 
  12   4   6        4.08        6.30      2.35 o 
  13   4   6        0.40        1.24      2.63 o 
 -15   5   6       13.36       21.10      5.16 o 
 -14   5   6       41.31       30.60      3.97 o 
 -13   5   6        5.62       10.90      2.20 o 
 -12   5   6       35.28       29.57      3.55 o 
 -11   5   6       78.79       80.19      4.72 o 
 -10   5   6        4.51        6.78      1.96 o 
  -9   5   6       34.80       26.00      3.18 o 
  -8   5   6      456.85      402.69     15.73 o 
  -7   5   6      485.16      420.72     31.43 o 
  -6   5   6       52.63       40.75      3.94 o 
  -5   5   6       95.45       85.99      5.33 o 
  -4   5   6      432.43      369.11      6.32 o 
  -3   5   6       21.85       25.27      2.09 o 
  -2   5   6      674.36      640.77      8.86 o 
  -1   5   6      779.01      738.86     42.13 o 
   0   5   6      152.08      134.58      5.36 o 
   1   5   6      244.95      216.26      6.79 o 
   2   5   6      721.77      610.47     21.23 o 
   3   5   6      574.87      538.24     26.14 o 
   4   5   6      202.20      202.89     13.51 o 
   5   5   6       42.33       33.99      2.02 o 
   6   5   6       39.34       48.99      2.54 o 
   7   5   6       26.24       28.04      2.08 o 
   8   5   6       60.88       67.35      5.22 o 
   9   5   6       50.80       36.24      2.73 o 
  10   5   6        4.85       12.51      1.70 o 
  11   5   6        2.53        6.15      1.28 o 
  12   5   6       12.78       11.43      2.30 o 
  13   5   6        7.63        6.95      3.04 o 
 -14   6   6        2.24        3.11      2.06 o 
 -13   6   6       22.94       25.43      3.50 o 
 -12   6   6       37.88       39.19      4.72 o 
 -11   6   6       32.88       34.66      3.68 o 
 -10   6   6       99.47       85.91      4.85 o 
  -9   6   6      135.25      124.66     12.40 o 
  -8   6   6        2.44        3.56      1.56 o 
  -7   6   6       26.55       25.57      2.44 o 
  -6   6   6       17.11       24.05      2.39 o 
  -5   6   6       28.16       31.99      3.26 o 
  -4   6   6        0.48        1.72      1.04 o 
  -3   6   6      604.34      572.04     13.79 o 
  -2   6   6      865.09      808.49     31.54 o 
  -1   6   6      173.66      170.05      8.56 o 
   0   6   6      146.56      163.18      6.61 o 
   1   6   6      185.94      175.15      4.58 o 
   2   6   6       18.41       25.66      2.13 o 
   3   6   6       45.38       42.43      2.14 o 
   4   6   6       15.87       13.83      1.78 o 
   5   6   6       18.09       21.45      1.88 o 
   6   6   6       18.98       23.20      2.34 o 
   7   6   6       62.08       50.44      5.85 o 
   8   6   6      144.00      154.66     11.26 o 
   9   6   6        0.76        2.79      1.19 o 
  10   6   6        7.21       14.57      2.66 o 
  11   6   6        1.65        7.00      1.66 o 
  12   6   6       28.14       41.29      2.78 o 
 -13   7   6        0.07        4.16      1.92 o 
 -12   7   6       73.21       74.43      7.40 o 
 -11   7   6       58.36       59.43      4.19 o 
 -10   7   6       14.80       16.10      3.46 o 
  -9   7   6       16.08       18.54      2.99 o 
  -8   7   6       55.04       48.65      3.77 o 
  -7   7   6       15.75       20.43      2.56 o 
  -6   7   6        8.72       14.14      1.99 o 
  -5   7   6      162.97      154.77      7.12 o 
  -4   7   6      274.57      263.08      5.88 o 
  -3   7   6      242.72      231.08      7.48 o 
  -2   7   6        1.50        3.85      1.30 o 
  -1   7   6        0.02        0.67      1.08 o 
   0   7   6      219.10      182.38      5.92 o 
   1   7   6      213.94      188.61      4.98 o 
   2   7   6      444.68      421.06     13.36 o 
   3   7   6        3.10        3.75      3.04 o 
   4   7   6       60.40       59.06      4.15 o 
   5   7   6       64.70       68.99      4.47 o 
   6   7   6       68.24       70.60      3.41 o 
   7   7   6      211.16      200.07     15.44 o 
   8   7   6       54.67       52.34      5.29 o 
   9   7   6       15.87       20.03      3.96 o 
  10   7   6       31.66       33.35      3.25 o 
  11   7   6        3.96        9.02      1.81 o 
 -12   8   6       90.95       79.33      5.39 o 
 -11   8   6        3.85        9.57      2.39 o 
 -10   8   6       27.22       36.34      3.49 o 
  -9   8   6       87.59       86.03     10.63 o 
  -8   8   6      122.25      124.39      9.54 o 
  -7   8   6       16.59       14.33      2.65 o 
  -6   8   6       50.01       58.18      3.28 o 
  -5   8   6       20.40       19.91      2.29 o 
  -4   8   6        3.38        4.17      1.69 o 
  -3   8   6      131.99      130.72      9.31 o 
  -2   8   6      230.38      211.79      7.69 o 
  -1   8   6        0.04        0.50      1.66 o 
   0   8   6       16.01       17.51      2.92 o 
   1   8   6        1.13       -0.14      1.70 o 
   2   8   6        8.76       10.39      2.53 o 
   3   8   6        2.69        2.03      1.86 o 
   4   8   6       44.22       45.23      4.06 o 
   5   8   6      135.37      149.12      6.41 o 
   6   8   6      209.32      203.99     24.55 o 
   7   8   6       31.10       49.67      4.13 o 
   8   8   6        5.83        9.02      2.39 o 
   9   8   6        0.00        7.16      2.24 o 
  10   8   6       52.18       69.37      5.07 o 
 -10   9   6        2.58        4.74      2.32 o 
  -9   9   6       29.49       33.05      3.87 o 
  -8   9   6        0.11        3.04      2.22 o 
  -7   9   6       14.02       17.20      3.51 o 
  -6   9   6        4.26        5.78      2.76 o 
  -5   9   6        5.40        4.13      2.84 o 
  -4   9   6      107.30      105.58      5.36 o 
  -3   9   6      106.37      105.14     14.16 o 
  -2   9   6        2.35        4.51      1.87 o 
  -1   9   6       19.39       24.47      3.34 o 
   0   9   6       46.64       44.88      7.35 o 
   1   9   6        3.61        5.27      2.23 o 
   2   9   6       45.22       43.56      3.95 o 
   3   9   6        3.57        4.45      2.11 o 
   4   9   6       21.29       25.79      3.75 o 
   5   9   6       33.63       27.71      5.03 o 
   6   9   6        8.10       13.25      2.88 o 
   7   9   6        6.57       11.66      2.69 o 
   8   9   6        2.40        8.75      2.64 o 
  -8  10   6        3.37        3.77      3.46 o 
  -7  10   6        1.55        3.97      3.30 o 
  -6  10   6       33.46       36.11      5.62 o 
  -5  10   6        9.39       12.02      3.87 o 
  -4  10   6        3.30        2.48      2.48 o 
  -3  10   6       23.75       24.39      3.30 o 
  -2  10   6       43.03       43.00      4.23 o 
  -1  10   6       42.60       42.95      3.90 o 
   0  10   6        0.46        4.52      2.02 o 
   1  10   6        3.17        3.68      2.11 o 
   2  10   6       91.92       85.24      5.33 o 
   3  10   6        1.44        2.74      2.94 o 
   4  10   6       42.77       42.53      4.65 o 
   5  10   6       12.78       17.43      3.60 o 
   6  10   6        0.07        2.04      2.23 o 
  -5  11   6       58.00       49.41      5.93 o 
  -4  11   6      118.27      106.25      8.46 o 
  -3  11   6       57.43       56.89      6.50 o 
  -2  11   6       20.10       21.09      3.43 o 
  -1  11   6        0.75        2.64      2.13 o 
   0  11   6       34.38       38.01      4.43 o 
   1  11   6       90.21       75.23      9.59 o 
   2  11   6       79.36       82.97      5.71 o 
   3  11   6       51.71       53.11      4.94 o 
 -16   1   7       10.09       12.17      4.90 o 
 -15   1   7       54.74       69.92      7.58 o 
 -14   1   7       78.52       72.90      3.80 o 
 -13   1   7       41.29       42.84      2.61 o 
 -12   1   7       36.27       42.72      2.55 o 
 -11   1   7      177.81      163.79      6.04 o 
 -10   1   7      234.10      215.14     11.42 o 
  -9   1   7       36.54       33.30      3.82 o 
  -8   1   7        3.14        2.51      1.35 o 
  -7   1   7      146.49      132.05      7.63 o 
  -6   1   7      716.22      643.72     25.41 o 
  -5   1   7     1142.11     1061.81     48.01 o 
  -4   1   7     1433.53     1431.57     32.12 o 
  -3   1   7      118.04      116.12      4.60 o 
  -2   1   7      146.55      169.26      2.81 o 
  -1   1   7      400.74      359.34      8.22 o 
   0   1   7        6.07        8.84      0.89 o 
   1   1   7      172.58      172.47      4.44 o 
   2   1   7       16.08       18.46      1.10 o 
   3   1   7      605.34      606.67     22.98 o 
   4   1   7      317.16      318.15     20.48 o 
   5   1   7       25.77       29.43      1.91 o 
   6   1   7      316.46      304.06     19.20 o 
   7   1   7        0.20        3.50      1.13 o 
   8   1   7       37.22       38.39      3.22 o 
   9   1   7       20.17       12.50      2.44 o 
  10   1   7       49.82       43.61      3.59 o 
  11   1   7       38.12       37.37      3.88 o 
  12   1   7        6.61       10.56      2.48 o 
  13   1   7       69.82       65.99      4.83 o 
 -16   2   7       54.63       77.76      5.29 o 
 -15   2   7       21.78       28.87      4.90 o 
 -14   2   7      124.74      118.25      5.93 o 
 -13   2   7       29.14       36.19      3.58 o 
 -12   2   7       65.44       57.50      3.25 o 
 -11   2   7        7.02        9.08      1.65 o 
 -10   2   7        0.03        0.05      1.01 o 
  -9   2   7      179.48      166.81      6.14 o 
  -8   2   7      772.10      742.89     36.87 o 
  -7   2   7      247.52      224.39     14.85 o 
  -6   2   7        0.07        7.20      6.19 o 
  -5   2   7     1349.49     1297.29     41.83 o 
  -4   2   7       53.72       55.74      2.13 o 
  -3   2   7       27.41       30.05      1.88 o 
  -2   2   7      723.94      723.38      7.97 o 
  -1   2   7      660.43      682.95      7.98 o 
   0   2   7      345.18      290.86      6.96 o 
   1   2   7       56.11       57.15      2.01 o 
   2   2   7      279.74      252.76      8.32 o 
   3   2   7      272.02      267.57      9.00 o 
   4   2   7     1318.82     1323.53     83.92 o 
   5   2   7     2622.51     2721.22    156.23 o 
   6   2   7      326.15      288.76     11.49 o 
   7   2   7        9.05       15.71      1.66 o 
   8   2   7       54.98       50.51      4.56 o 
   9   2   7      102.25       91.36      4.69 o 
  10   2   7        0.74        2.59      1.28 o 
  11   2   7      129.55      103.28      5.34 o 
  12   2   7        0.26        5.44      2.55 o 
  13   2   7        0.74        4.92      2.22 o 
 -15   3   7       30.00       36.87      7.97 o 
 -14   3   7       19.44       15.50      2.72 o 
 -13   3   7        3.78        9.35      2.34 o 
 -12   3   7       22.48       25.71      3.84 o 
 -11   3   7       31.46       29.02      2.76 o 
 -10   3   7      155.54      140.69      5.72 o 
  -9   3   7       94.53       78.49      6.12 o 
  -8   3   7       29.74       32.04      2.65 o 
  -7   3   7       41.17       39.84      2.90 o 
  -6   3   7      681.55      621.43     27.08 o 
  -5   3   7      341.61      287.02     10.27 o 
  -4   3   7      551.35      493.96      7.86 o 
  -3   3   7        0.67        2.86      0.78 o 
  -2   3   7       23.39       19.77      1.43 o 
  -1   3   7        2.46        8.98      1.07 o 
   0   3   7      146.79      153.19      3.17 o 
   1   3   7      392.67      370.64     10.36 o 
   2   3   7       45.76       36.04      2.15 o 
   3   3   7     1117.87     1158.62     62.76 o 
   4   3   7      142.03      143.45      9.24 o 
   5   3   7       66.87       77.57      5.06 o 
   6   3   7      416.41      397.19     25.17 o 
   7   3   7        7.74       12.05      1.34 o 
   8   3   7      172.73      180.49      4.42 o 
   9   3   7       20.89       24.35      3.26 o 
  10   3   7      156.77      148.25      8.61 o 
  11   3   7       70.90       60.04      4.18 o 
  12   3   7        0.54        0.00      2.11 o 
  13   3   7      153.30      138.90      6.78 o 
 -15   4   7       18.10       17.77      3.40 o 
 -14   4   7        0.12        1.34      2.58 o 
 -13   4   7        6.43       11.18      2.47 o 
 -12   4   7        4.64        3.81      1.95 o 
 -11   4   7        0.00        4.83      1.97 o 
 -10   4   7       12.84       17.22      2.29 o 
  -9   4   7        7.85       10.72      2.02 o 
  -8   4   7        8.43       15.18      2.21 o 
  -7   4   7      132.93      125.38      5.01 o 
  -6   4   7       23.39       22.53      2.27 o 
  -5   4   7      155.19      152.59      8.96 o 
  -4   4   7      102.64      102.77      3.25 o 
  -3   4   7        5.83        9.25      1.16 o 
  -2   4   7       13.27       15.45      1.33 o 
  -1   4   7      263.32      234.35      4.01 o 
   0   4   7       25.51       22.58      1.52 o 
   1   4   7      109.76      101.20      2.82 o 
   2   4   7        7.18        7.66      1.20 o 
   3   4   7       92.68       85.59      5.27 o 
   4   4   7        1.98        2.07      1.30 o 
   5   4   7        4.27        2.92      1.07 o 
   6   4   7       64.98       58.10      3.66 o 
   7   4   7        1.22        2.84      1.40 o 
   8   4   7      158.74      162.49     13.10 o 
   9   4   7      137.19      125.96      8.22 o 
  10   4   7       29.72       38.17      3.16 o 
  11   4   7       12.46       15.24      2.09 o 
  12   4   7        4.88        8.51      3.09 o 
 -14   5   7       53.45       63.43      7.22 o 
 -13   5   7       20.99       21.84      3.41 o 
 -12   5   7       51.93       58.01      5.57 o 
 -11   5   7      204.95      205.49      8.30 o 
 -10   5   7       88.63       87.20      4.88 o 
  -9   5   7       10.97        9.87      2.07 o 
  -8   5   7       46.43       42.34      3.08 o 
  -7   5   7       21.54       21.56      2.43 o 
  -6   5   7      259.60      241.31     12.45 o 
  -5   5   7      683.98      621.90     23.89 o 
  -4   5   7      223.47      202.91     10.55 o 
  -3   5   7      255.61      217.26      6.31 o 
  -2   5   7      144.67      139.38      4.60 o 
  -1   5   7      322.29      270.42      5.40 o 
   0   5   7      624.36      539.50     23.09 o 
   1   5   7        2.86        4.79      1.01 o 
   2   5   7      270.00      249.37     12.92 o 
   3   5   7       45.49       39.52      2.09 o 
   4   5   7       68.10       58.46      3.13 o 
   5   5   7      111.93      106.42      6.07 o 
   6   5   7        4.19        5.17      1.17 o 
   7   5   7      291.41      289.28     20.89 o 
   8   5   7       12.94       19.06      1.91 o 
   9   5   7       35.19       34.25      2.16 o 
  10   5   7      120.69      102.42      4.51 o 
  11   5   7        3.53        3.09      3.38 o 
  12   5   7       83.70       90.78     17.00 o 
 -13   6   7       51.58       63.86      4.70 o 
 -12   6   7       81.11       75.07      4.75 o 
 -11   6   7       10.71       12.47      4.46 o 
 -10   6   7       53.82       63.10      4.32 o 
  -9   6   7       29.65       27.44      3.48 o 
  -8   6   7      205.65      189.89     11.14 o 
  -7   6   7       22.88       21.28      2.44 o 
  -6   6   7       68.24       65.26      3.35 o 
  -5   6   7      342.13      309.95     12.14 o 
  -4   6   7       91.76       91.81      3.68 o 
  -3   6   7      219.49      198.58      5.09 o 
  -2   6   7      925.60      827.15     10.06 o 
  -1   6   7      519.85      526.42     13.23 o 
   0   6   7       86.44       73.94      3.41 o 
   1   6   7       35.63       37.77      2.60 o 
   2   6   7      263.84      245.47      8.45 o 
   3   6   7       65.54       59.17      2.45 o 
   4   6   7      543.72      498.41     28.83 o 
   5   6   7      463.23      435.33     29.81 o 
   6   6   7       93.75       89.18      4.15 o 
   7   6   7       41.89       41.19      3.48 o 
   8   6   7      181.86      187.46     16.72 o 
   9   6   7       95.46       94.95     12.24 o 
  10   6   7       14.33       15.50      2.66 o 
  11   6   7        1.72        5.00      1.66 o 
 -12   7   7       19.30       24.39      3.58 o 
 -11   7   7       29.48       33.86      4.85 o 
 -10   7   7       45.31       46.95      4.00 o 
  -9   7   7       13.83       21.94     10.81 o 
  -8   7   7       86.37       84.17      8.61 o 
  -7   7   7        3.05        4.97      1.57 o 
  -6   7   7       12.57       14.77      2.19 o 
  -5   7   7       22.72       24.47      2.49 o 
  -4   7   7       66.51       60.85      3.19 o 
  -3   7   7      109.76      108.62      3.98 o 
  -2   7   7        6.42        8.40      1.86 o 
  -1   7   7       31.13       33.09      3.22 o 
   0   7   7       23.20       27.26      2.48 o 
   1   7   7       94.37       81.91      3.53 o 
   2   7   7       33.97       31.72      2.51 o 
   3   7   7      206.90      220.70      7.29 o 
   4   7   7       34.51       38.68      7.32 o 
   5   7   7        2.20        3.90      1.83 o 
   6   7   7       34.03       39.66      3.73 o 
   7   7   7      109.04       95.79      8.43 o 
   8   7   7        9.16       18.00      2.22 o 
   9   7   7        6.82        8.03      1.65 o 
  10   7   7        4.29        3.90      1.52 o 
 -11   8   7       12.35       14.56      6.89 o 
 -10   8   7       29.54       31.12      3.77 o 
  -9   8   7       47.54       53.39      4.36 o 
  -8   8   7       47.20       58.72      8.28 o 
  -7   8   7        7.16       12.80      3.07 o 
  -6   8   7       12.50       13.70      2.61 o 
  -5   8   7        1.52        3.59      1.45 o 
  -4   8   7        1.26        3.77      1.42 o 
  -3   8   7       10.29       14.74      2.06 o 
  -2   8   7       34.63       38.48      4.10 o 
  -1   8   7       77.94       69.55      4.47 o 
   0   8   7       58.69       55.14      4.01 o 
   1   8   7       67.63       54.65      4.13 o 
   2   8   7        3.00        2.96      1.70 o 
   3   8   7       12.32       15.77      3.00 o 
   4   8   7       20.91       23.61      3.35 o 
   5   8   7       50.28       53.51      8.28 o 
   6   8   7        0.09        2.14      1.82 o 
   7   8   7       13.68       19.57      3.16 o 
   8   8   7       57.67       65.18      7.76 o 
   9   8   7       15.87       24.88      3.73 o 
 -10   9   7       23.94       33.29      4.08 o 
  -9   9   7        0.13        4.25      2.00 o 
  -8   9   7        7.34       12.16      2.60 o 
  -7   9   7        0.12        5.51      1.95 o 
  -6   9   7       64.37       71.96     11.24 o 
  -5   9   7      114.16      105.17      5.37 o 
  -4   9   7       46.04       46.51      3.97 o 
  -3   9   7        7.18        6.14      3.15 o 
  -2   9   7        7.44        9.23      2.44 o 
  -1   9   7       28.67       25.97      3.57 o 
   0   9   7       58.17       51.35      4.16 o 
   1   9   7       56.39       43.57      4.30 o 
   2   9   7      130.56      123.68      6.22 o 
   3   9   7        0.05        3.99      2.02 o 
   4   9   7       12.37       10.22      2.71 o 
   5   9   7        8.90       11.85      2.76 o 
   6   9   7       20.14       21.13      3.58 o 
   7   9   7       48.94       60.50      4.90 o 
  -8  10   7       46.00       51.22      7.01 o 
  -7  10   7       30.98       24.29      5.21 o 
  -6  10   7       18.37       26.46      5.11 o 
  -5  10   7       21.37       22.39      4.75 o 
  -4  10   7        0.01        2.63      2.63 o 
  -3  10   7       34.78       38.24      4.19 o 
  -2  10   7      136.82      102.86      5.74 o 
  -1  10   7      110.47      103.97      5.87 o 
   0  10   7       13.49       17.23      3.43 o 
   1  10   7       34.89       35.87      4.29 o 
   2  10   7      177.71      169.85      7.53 o 
   3  10   7       58.89       63.06      4.93 o 
   4  10   7       24.86       34.10      4.45 o 
   5  10   7       30.24       32.13      6.58 o 
  -3  11   7       32.58       28.88      5.52 o 
  -2  11   7        2.27        2.09      2.26 o 
  -1  11   7       44.59       42.34      4.77 o 
   0  11   7       52.82       47.07      5.11 o 
   1  11   7       32.31       32.81      4.45 o 
 -15   0   8      141.89      148.82      9.65 o 
 -14   0   8      141.32      138.58      6.16 o 
 -13   0   8       30.73       33.23      4.75 o 
 -12   0   8       10.74       12.65      2.66 o 
 -11   0   8        0.50        1.81      2.73 o 
 -10   0   8       19.43       15.36      2.79 o 
  -9   0   8      625.53      593.12     63.18 o 
  -8   0   8     2409.44     2158.47    198.14 o 
  -7   0   8     3778.80     3589.79    346.17 o 
  -6   0   8     1054.88      953.21     40.52 o 
  -5   0   8     1290.55     1112.16     91.40 o 
  -4   0   8     1219.88     1136.57     66.98 o 
  -3   0   8      142.36      128.49      5.21 o 
  -2   0   8      498.58      460.98     16.20 o 
  -1   0   8       59.08       67.71      3.26 o 
   0   0   8        7.78       11.75      1.90 o 
   1   0   8     1722.79     1678.54     30.97 o 
   2   0   8     3720.78     3417.47    353.86 o 
   3   0   8     3077.03     3070.75    133.00 o 
   4   0   8      714.11      671.92     51.12 o 
   5   0   8       31.99       25.00      2.34 o 
   6   0   8       61.50       47.09      5.00 o 
   7   0   8        0.16        1.65      1.81 o 
   8   0   8       97.95       82.06      6.40 o 
   9   0   8      144.91      114.82      7.79 o 
  10   0   8       12.17       12.43      3.66 o 
  11   0   8        2.35        4.38      2.99 o 
  12   0   8       78.79       85.62      7.94 o 
  13   0   8       35.48       30.90      5.98 o 
 -15   1   8        0.00        5.42      2.20 o 
 -14   1   8       47.25       58.00      3.76 o 
 -13   1   8       33.40       43.14      2.56 o 
 -12   1   8       48.60       49.17      3.15 o 
 -11   1   8       37.34       35.26      2.56 o 
 -10   1   8       87.10       80.42      3.20 o 
  -9   1   8      147.10      135.08      7.43 o 
  -8   1   8      545.23      501.69     34.82 o 
  -7   1   8      591.99      521.84     28.90 o 
  -6   1   8      544.80      498.78     30.08 o 
  -5   1   8      278.55      236.34      8.92 o 
  -4   1   8       68.39       66.74      4.38 o 
  -3   1   8        3.02       12.57      1.07 o 
  -2   1   8       55.40       61.90      2.08 o 
  -1   1   8      259.77      257.23      5.32 o 
   0   1   8       95.90       92.36      4.56 o 
   1   1   8     2203.43     2161.53     35.68 o 
   2   1   8        3.33        4.34      1.00 o 
   3   1   8       95.75       90.74      2.57 o 
   4   1   8      992.92      973.19     17.55 o 
   5   1   8      243.51      231.07     12.47 o 
   6   1   8      568.76      524.60     25.34 o 
   7   1   8       12.61       12.42      2.26 o 
   8   1   8      114.74       97.43      4.90 o 
   9   1   8      175.33      149.30      6.29 o 
  10   1   8        4.86        5.91      1.82 o 
  11   1   8      342.55      290.55     12.12 o 
  12   1   8        0.61        2.21      2.01 o 
  13   1   8       57.00       55.96      4.81 o 
 -15   2   8        2.84        5.13      2.18 o 
 -14   2   8        0.15        3.71      1.85 o 
 -13   2   8        5.86       11.65      2.66 o 
 -12   2   8        4.46        6.41      1.76 o 
 -11   2   8       10.54       15.13      2.17 o 
 -10   2   8        0.59        4.11      1.38 o 
  -9   2   8       29.02       36.42      2.51 o 
  -8   2   8        3.92        1.75      1.51 o 
  -7   2   8       38.14       48.76      3.49 o 
  -6   2   8      131.08      139.70      6.14 o 
  -5   2   8        0.50        0.78      0.86 o 
  -4   2   8       64.61       63.89      2.51 o 
  -3   2   8       28.08       32.22      1.78 o 
  -2   2   8        0.02        1.06      0.93 o 
  -1   2   8      135.06      115.34      2.95 o 
   0   2   8       84.38       78.51      2.51 o 
   1   2   8        2.66        3.80      0.84 o 
   2   2   8        6.03        7.13      0.95 o 
   3   2   8      437.92      421.33     15.97 o 
   4   2   8        6.23       11.39      1.58 o 
   5   2   8       13.42       16.93      1.72 o 
   6   2   8       26.31       27.39      2.01 o 
   7   2   8        2.92        4.87      1.07 o 
   8   2   8        2.93        4.42      1.56 o 
   9   2   8       14.84       18.46      2.83 o 
  10   2   8        5.94        4.75      1.66 o 
  11   2   8        1.86        4.94      2.11 o 
  12   2   8        0.45        0.66      1.70 o 
 -15   3   8        0.65        2.15      2.25 o 
 -14   3   8        2.84        6.13      3.69 o 
 -13   3   8        9.75       10.83      2.39 o 
 -12   3   8       31.78       33.63      3.08 o 
 -11   3   8       66.58       61.52      5.05 o 
 -10   3   8       60.79       52.29      3.44 o 
  -9   3   8       19.61       19.84      4.12 o 
  -8   3   8      396.57      341.19     17.52 o 
  -7   3   8        0.16        1.16      1.25 o 
  -6   3   8       26.69       29.99      2.13 o 
  -5   3   8      292.19      271.14     10.43 o 
  -4   3   8      212.47      190.34      5.67 o 
  -3   3   8      135.48      142.93      4.21 o 
  -2   3   8        7.50       10.99      1.25 o 
  -1   3   8       77.46       69.66      2.43 o 
   0   3   8      300.50      287.20      4.61 o 
   1   3   8       64.03       54.07      1.92 o 
   2   3   8       41.80       32.65      1.67 o 
   3   3   8      369.51      364.17     19.23 o 
   4   3   8        1.84        3.69      1.14 o 
   5   3   8      750.78      707.20     25.83 o 
   6   3   8      188.32      173.85      8.29 o 
   7   3   8      173.18      151.85      6.78 o 
   8   3   8        5.95       11.55      1.51 o 
   9   3   8        0.97        2.69      1.27 o 
  10   3   8      116.73      105.91      5.78 o 
  11   3   8       59.20       63.10      4.35 o 
  12   3   8       75.09       65.35      4.69 o 
 -14   4   8       70.96       61.38      8.59 o 
 -13   4   8       37.66       46.42      4.14 o 
 -12   4   8        3.08        2.41      1.91 o 
 -11   4   8        1.06        3.80      1.58 o 
 -10   4   8       78.83       73.78      4.93 o 
  -9   4   8      122.35       90.34      5.03 o 
  -8   4   8      650.93      553.30     33.38 o 
  -7   4   8     1148.76      987.60     57.88 o 
  -6   4   8       47.89       44.49      4.43 o 
  -5   4   8      395.88      363.22     16.39 o 
  -4   4   8      282.82      227.63      7.47 o 
  -3   4   8      242.42      234.31      4.39 o 
  -2   4   8       62.04       48.49      2.11 o 
  -1   4   8      161.88      146.12      4.00 o 
   0   4   8       57.15       54.02      3.43 o 
   1   4   8      267.34      226.13      6.71 o 
   2   4   8     1487.52     1353.03     85.73 o 
   3   4   8      710.01      648.06     26.86 o 
   4   4   8       13.95       15.34      1.68 o 
   5   4   8        3.25        7.14      1.28 o 
   6   4   8      108.08      104.16      3.74 o 
   7   4   8        4.82        7.19      1.33 o 
   8   4   8        2.81        3.91      1.08 o 
   9   4   8      275.62      237.85     11.25 o 
  10   4   8        4.31        7.81      1.72 o 
  11   4   8        0.14        1.18      1.37 o 
  12   4   8       81.01       69.89      6.86 o 
 -14   5   8       12.50       17.85      3.32 o 
 -13   5   8        5.33       12.10      2.75 o 
 -12   5   8        5.95        7.57      2.53 o 
 -11   5   8       11.51       14.01      2.59 o 
 -10   5   8       70.25       58.22      3.97 o 
  -9   5   8      148.40      116.07      8.59 o 
  -8   5   8      176.85      152.34      9.83 o 
  -7   5   8      297.40      253.30     12.54 o 
  -6   5   8      335.32      263.87     15.25 o 
  -5   5   8      202.95      183.48      8.34 o 
  -4   5   8        1.73        2.97      2.07 o 
  -3   5   8       14.95       24.24      2.29 o 
  -2   5   8       52.27       49.89      3.19 o 
  -1   5   8      122.86      110.72      3.77 o 
   0   5   8      386.82      339.44      9.48 o 
   1   5   8      822.89      761.16     22.72 o 
   2   5   8      171.25      158.11      4.86 o 
   3   5   8       45.31       37.94      2.21 o 
   4   5   8      245.57      237.20     16.02 o 
   5   5   8       80.95       72.57      5.14 o 
   6   5   8       42.10       42.47      3.29 o 
   7   5   8       22.28       17.29      2.61 o 
   8   5   8       28.94       32.49      2.49 o 
   9   5   8       43.61       47.46      2.55 o 
  10   5   8       15.51       17.37      2.13 o 
  11   5   8       60.58       73.03      4.98 o 
 -13   6   8       11.51       14.63      2.94 o 
 -12   6   8        7.69       14.69      2.79 o 
 -11   6   8        1.49        3.45      1.71 o 
 -10   6   8        3.74        6.47      2.17 o 
  -9   6   8       56.35       47.08      3.19 o 
  -8   6   8        2.36        5.21      1.69 o 
  -7   6   8        0.86        3.37      1.55 o 
  -6   6   8       93.04       93.93      4.05 o 
  -5   6   8        0.02        0.77      1.31 o 
  -4   6   8        1.22        3.12      1.35 o 
  -3   6   8       35.61       33.37      2.57 o 
  -2   6   8        7.90        8.70      1.70 o 
  -1   6   8        0.04        0.79      1.16 o 
   0   6   8        7.33        7.22      2.29 o 
   1   6   8        2.14        4.57      1.73 o 
   2   6   8        7.00        5.36      1.49 o 
   3   6   8       68.62       65.86      3.24 o 
   4   6   8        3.93        4.88      1.40 o 
   5   6   8        2.88        5.85      1.29 o 
   6   6   8        1.01        4.35      1.19 o 
   7   6   8        0.72        3.03      1.34 o 
   8   6   8        7.75       15.55      2.10 o 
   9   6   8        0.29        1.82      1.31 o 
  10   6   8       10.24       14.43      2.15 o 
 -12   7   8        6.48        8.44      2.56 o 
 -11   7   8       47.38       56.96     11.76 o 
 -10   7   8       56.92       51.76      4.19 o 
  -9   7   8       13.77       21.29      3.17 o 
  -8   7   8       89.18       86.71      3.98 o 
  -7   7   8       12.65       16.56      2.29 o 
  -6   7   8       71.24       65.25      4.57 o 
  -5   7   8       62.21       58.35      3.84 o 
  -4   7   8      165.53      165.29     12.31 o 
  -3   7   8      121.64      110.22      4.18 o 
  -2   7   8        0.64        3.78      1.41 o 
  -1   7   8       83.90       71.82      4.00 o 
   0   7   8      232.14      213.08      5.68 o 
   1   7   8       14.53       15.36      2.14 o 
   2   7   8        7.72        8.96      1.76 o 
   3   7   8      110.28      106.38      5.28 o 
   4   7   8       26.51       39.48      4.75 o 
   5   7   8      187.82      196.96      9.08 o 
   6   7   8       62.15       61.30      4.77 o 
   7   7   8       86.38      103.10     15.81 o 
   8   7   8        1.27        7.07      1.63 o 
   9   7   8        0.87        4.34      1.80 o 
 -11   8   8        0.09        1.08      2.42 o 
 -10   8   8       34.15       37.60      4.39 o 
  -9   8   8        3.20        6.71      2.79 o 
  -8   8   8       10.54       19.40      6.83 o 
  -7   8   8       47.63       44.77      3.90 o 
  -6   8   8        1.71        4.15      2.13 o 
  -5   8   8        0.08        1.70      1.32 o 
  -4   8   8        1.28        1.08      1.29 o 
  -3   8   8       42.21       53.17      5.61 o 
  -2   8   8       41.18       48.37      6.60 o 
  -1   8   8       39.83       39.19      4.95 o 
   0   8   8       25.07       25.11      3.45 o 
   1   8   8        6.93        7.51      2.26 o 
   2   8   8       67.66       69.73      4.67 o 
   3   8   8       27.93       29.25      5.11 o 
   4   8   8        6.16       12.57      2.54 o 
   5   8   8       54.72       59.76      8.20 o 
   6   8   8       44.89       48.35      4.23 o 
   7   8   8        0.27        4.68      2.09 o 
   8   8   8       15.35       18.72      3.58 o 
  -9   9   8        8.00        9.32      2.80 o 
  -8   9   8        0.73        3.13      2.94 o 
  -7   9   8        1.04        6.07      2.01 o 
  -6   9   8        2.46        5.57      1.77 o 
  -5   9   8       41.15       45.62      3.16 o 
  -4   9   8        1.39        1.50      2.53 o 
  -3   9   8       14.99       19.96      4.64 o 
  -2   9   8       12.53       16.19      3.05 o 
  -1   9   8        0.47        0.94      2.42 o 
   0   9   8       48.01       43.67      4.85 o 
   1   9   8       38.02       40.88      9.98 o 
   2   9   8       35.67       34.80      4.07 o 
   3   9   8       11.87        9.79      3.53 o 
   4   9   8        0.16        0.15      3.40 o 
   5   9   8        6.42       12.92      2.86 o 
   6   9   8        5.00        8.77      2.50 o 
  -6  10   8        0.01       -1.50      2.94 o 
  -4  10   8       25.74       24.09      5.11 o 
  -3  10   8        6.62        6.39      2.58 o 
  -2  10   8        2.25        1.62      2.33 o 
  -1  10   8        0.57       -0.18      2.16 o 
   0  10   8       55.04       46.85      4.46 o 
   1  10   8        3.15        9.07      2.74 o 
   2  10   8       43.40       45.02      6.96 o 
   3  10   8       14.47       19.34      3.69 o 
   4  10   8        0.25        1.55      3.61 o 
 -15   1   9        0.11        1.21      2.04 o 
 -14   1   9       12.67       19.44      2.43 o 
 -13   1   9       24.63       31.15      3.17 o 
 -12   1   9       21.57       23.10      2.33 o 
 -11   1   9       29.76       27.27      2.38 o 
 -10   1   9        4.06        6.97      2.02 o 
  -9   1   9       50.96       47.61      2.89 o 
  -8   1   9       85.03       82.79      6.66 o 
  -7   1   9      975.67      903.09     59.10 o 
  -6   1   9      449.49      419.93     24.14 o 
  -5   1   9      168.96      139.56      8.99 o 
  -4   1   9        0.03        1.45      0.90 o 
  -3   1   9      358.63      331.34      7.31 o 
  -2   1   9      229.48      206.22      6.47 o 
  -1   1   9      332.24      294.01      4.91 o 
   0   1   9       20.26       21.81      1.50 o 
   1   1   9      122.65      113.66      4.45 o 
   2   1   9      338.26      318.63      7.08 o 
   3   1   9      352.64      340.45      8.70 o 
   4   1   9      170.95      177.11      8.08 o 
   5   1   9      113.85      111.88      9.11 o 
   6   1   9       65.91       59.88      3.81 o 
   7   1   9       50.42       52.41      3.74 o 
   8   1   9        3.56        2.13      1.53 o 
   9   1   9       62.33       63.86      8.28 o 
  10   1   9        0.01        0.80      1.60 o 
  11   1   9       63.86       59.01      4.63 o 
  12   1   9        0.58       -1.64      1.84 o 
 -15   2   9       35.74       39.10      4.57 o 
 -14   2   9       24.57       27.30      3.85 o 
 -13   2   9        2.86        7.35      3.00 o 
 -12   2   9       52.74       56.47      3.42 o 
 -11   2   9      237.99      229.11     13.40 o 
 -10   2   9      172.16      145.46      6.61 o 
  -9   2   9       87.82       79.74      3.26 o 
  -8   2   9      134.78      117.69      9.98 o 
  -7   2   9      266.35      236.19     10.35 o 
  -6   2   9        7.09       10.55      1.58 o 
  -5   2   9      332.71      302.37     10.74 o 
  -4   2   9      393.21      351.12      7.11 o 
  -3   2   9       23.13       25.25      1.86 o 
  -2   2   9       12.88       18.34      1.91 o 
  -1   2   9       95.22       67.78      2.18 o 
   0   2   9        0.70       -0.36      0.83 o 
   1   2   9      147.79      134.65      2.76 o 
   2   2   9      162.23      149.46      4.75 o 
   3   2   9     3819.47     3709.94     98.68 o 
   4   2   9      380.91      355.72     14.87 o 
   5   2   9      149.41      143.70      4.45 o 
   6   2   9      204.27      192.52      8.21 o 
   7   2   9      160.40      143.54      5.94 o 
   8   2   9       87.40       81.94      4.72 o 
   9   2   9       25.43       27.34      3.46 o 
  10   2   9        4.31        4.06      1.82 o 
  11   2   9       20.88       20.03      3.38 o 
  12   2   9      112.88      108.63      8.97 o 
 -14   3   9       12.58       16.83      3.18 o 
 -13   3   9        7.75       11.56      2.69 o 
 -12   3   9        2.73        6.53      1.83 o 
 -11   3   9       11.34        9.66      2.01 o 
 -10   3   9        7.06        9.36      2.01 o 
  -9   3   9        3.60        4.93      1.78 o 
  -8   3   9       50.83       46.19      3.24 o 
  -7   3   9      480.16      420.59     21.43 o 
  -6   3   9      188.80      156.16     10.47 o 
  -5   3   9      132.26      114.29      3.90 o 
  -4   3   9        1.51        2.17      0.94 o 
  -3   3   9      212.59      180.19      6.66 o 
  -2   3   9       67.81       59.38      3.24 o 
  -1   3   9      289.52      274.62      4.83 o 
   0   3   9       21.36       20.28      1.69 o 
   1   3   9      146.70      144.52      3.18 o 
   2   3   9       73.64       84.54      4.36 o 
   3   3   9       71.72       64.83      4.40 o 
   4   3   9      353.31      332.56      7.79 o 
   5   3   9      229.06      205.28      6.36 o 
   6   3   9      172.84      169.03      4.56 o 
   7   3   9       83.94       85.01      5.33 o 
   8   3   9       23.79       27.49      2.75 o 
   9   3   9      130.10      132.86      6.11 o 
  10   3   9        9.63       13.61      2.61 o 
  11   3   9      136.80      122.01      6.42 o 
 -14   4   9       10.69       18.59      3.43 o 
 -13   4   9        6.48       10.49      2.70 o 
 -12   4   9        3.47        3.27      2.03 o 
 -11   4   9        4.18        3.87      1.73 o 
 -10   4   9       26.41       31.34      3.01 o 
  -9   4   9       11.24       12.45      2.39 o 
  -8   4   9       19.53       15.24      2.36 o 
  -7   4   9      101.80       94.06      5.75 o 
  -6   4   9       99.81       96.10      4.93 o 
  -5   4   9       47.92       41.49      2.85 o 
  -4   4   9        8.92        7.32      1.65 o 
  -3   4   9       68.90       68.97      3.08 o 
  -2   4   9        0.01       -1.09      1.36 o 
  -1   4   9       66.90       58.85      2.40 o 
   0   4   9       14.44       19.76      1.70 o 
   1   4   9      100.07       94.91      3.13 o 
   2   4   9        8.18       14.90      1.69 o 
   3   4   9      145.89      127.85      6.87 o 
   4   4   9       46.13       43.49      2.30 o 
   5   4   9        9.35       11.32      1.72 o 
   6   4   9       15.32       16.67      1.83 o 
   7   4   9       25.71       24.47      2.19 o 
   8   4   9        1.11        2.65      1.13 o 
   9   4   9       29.73       39.18      3.85 o 
  10   4   9        0.01        3.77      1.40 o 
  11   4   9        0.96        4.33      3.69 o 
 -13   5   9       30.40       34.51      4.35 o 
 -12   5   9       33.68       37.11      4.28 o 
 -11   5   9       25.93       27.31      3.55 o 
 -10   5   9       15.45       19.59      3.87 o 
  -9   5   9       14.52       16.25      3.55 o 
  -8   5   9       96.39       94.88      4.56 o 
  -7   5   9      309.42      275.87     12.82 o 
  -6   5   9       36.14       42.82      3.11 o 
  -5   5   9       51.03       51.66      3.07 o 
  -4   5   9       80.11       78.56      3.60 o 
  -3   5   9       15.38       16.12      2.12 o 
  -2   5   9      265.25      242.96      6.92 o 
  -1   5   9      207.91      191.66      5.13 o 
   0   5   9      176.14      176.92      5.01 o 
   1   5   9        2.44        4.49      1.07 o 
   2   5   9      315.51      282.34     10.67 o 
   3   5   9      140.48      150.00      9.09 o 
   4   5   9       87.15       86.01      6.86 o 
   5   5   9       57.96       59.82      4.07 o 
   6   5   9       44.06       41.85      3.06 o 
   7   5   9        9.59       13.08      1.67 o 
   8   5   9       52.11       56.62      2.81 o 
   9   5   9        0.75        2.57      1.15 o 
  10   5   9       41.61       45.58      5.57 o 
 -12   6   9       25.57       43.80      4.66 o 
 -11   6   9       84.21       89.13      6.22 o 
 -10   6   9       93.27       89.04      5.26 o 
  -9   6   9       24.87       20.90      2.59 o 
  -8   6   9       10.04       11.91      2.01 o 
  -7   6   9       39.02       31.55      2.97 o 
  -6   6   9       55.33       55.97      3.39 o 
  -5   6   9      135.43      127.39      4.70 o 
  -4   6   9      163.01      140.00      6.86 o 
  -3   6   9      145.95      133.91      4.60 o 
  -2   6   9       19.61       25.11      2.48 o 
  -1   6   9        6.61        8.14      2.13 o 
   0   6   9       54.06       49.20      2.99 o 
   1   6   9       19.68       20.40      2.27 o 
   2   6   9      146.14      144.13      4.76 o 
   3   6   9      379.16      370.09     18.14 o 
   4   6   9      107.47      105.15     12.79 o 
   5   6   9       74.58       71.52      4.36 o 
   6   6   9        5.05        8.81      1.83 o 
   7   6   9       89.44       77.70      4.41 o 
   8   6   9        0.44        0.93      1.16 o 
   9   6   9       21.18       20.70      2.46 o 
 -11   7   9        0.03        1.19      2.21 o 
 -10   7   9       33.70       34.31      4.26 o 
  -9   7   9        3.86        8.79      3.15 o 
  -8   7   9        2.03        1.59      2.70 o 
  -7   7   9        3.06        5.89      1.62 o 
  -6   7   9        0.01        1.83      1.55 o 
  -5   7   9      114.59      106.95      4.56 o 
  -4   7   9       26.95       30.77      3.52 o 
  -3   7   9       57.39       60.20      3.31 o 
  -2   7   9       12.22       13.18      2.94 o 
  -1   7   9        0.21        1.30      1.41 o 
   0   7   9       20.23       20.37      2.38 o 
   1   7   9       32.18       34.76      2.83 o 
   2   7   9        1.32        2.59      1.32 o 
   3   7   9       15.29       21.47      2.41 o 
   4   7   9        3.69        9.00      2.19 o 
   5   7   9       97.58       99.13      6.34 o 
   6   7   9       19.12       24.42      3.71 o 
   7   7   9        5.03        6.94      2.11 o 
   8   7   9        0.72        3.77      2.48 o 
 -10   8   9       18.68       24.25      5.18 o 
  -9   8   9        0.72        7.32      4.41 o 
  -8   8   9        0.13        4.33      1.99 o 
  -7   8   9        0.06        3.97      1.56 o 
  -6   8   9        0.79        3.03      1.51 o 
  -5   8   9       18.76       23.57      2.69 o 
  -4   8   9       52.42       60.59      3.41 o 
  -3   8   9        0.02        6.57      3.12 o 
  -2   8   9        1.14        1.38      1.24 o 
  -1   8   9        1.24        2.36      1.43 o 
   0   8   9        5.81        6.56      2.37 o 
   1   8   9       16.19       16.18      3.13 o 
   2   8   9       19.69       25.69      3.59 o 
   3   8   9       27.05       31.23      3.76 o 
   4   8   9        0.32        0.93      1.86 o 
   5   8   9       11.71       15.52      2.94 o 
   6   8   9       13.78       14.77      2.91 o 
   7   8   9        5.77       10.11      2.79 o 
  -8   9   9       19.76       38.74     10.11 o 
  -7   9   9      100.87      100.87     13.00 o 
  -6   9   9       26.38       37.72      3.44 o 
  -5   9   9        0.01        0.50      1.43 o 
  -4   9   9        2.24        3.56      3.09 o 
  -3   9   9        1.55        5.00      3.15 o 
  -2   9   9       25.74       24.11      3.74 o 
  -1   9   9       61.37       58.38      4.61 o 
   0   9   9      113.80      100.97      5.85 o 
   1   9   9        6.32        9.04      2.72 o 
   2   9   9       32.03       32.36      4.49 o 
   3   9   9       25.21       32.53      4.17 o 
   4   9   9        0.11        1.99      2.04 o 
   5   9   9       10.88       19.65      5.78 o 
  -4  10   9       16.00       18.26      4.54 o 
  -3  10   9       21.52       25.42      4.01 o 
  -2  10   9        6.48        5.92      2.48 o 
  -1  10   9        1.61        6.25      2.63 o 
   0  10   9       35.22       37.38      4.63 o 
   1  10   9       13.43       15.04      5.03 o 
 -14   0  10       31.56       40.57      5.49 o 
 -13   0  10       24.62       31.92      3.85 o 
 -12   0  10        9.45       20.48      4.44 o 
 -11   0  10       33.35       40.67      4.12 o 
 -10   0  10       84.55       76.24      6.24 o 
  -9   0  10      371.60      316.11     38.35 o 
  -8   0  10       25.33       30.51      5.13 o 
  -7   0  10      251.46      217.05     19.83 o 
  -6   0  10      235.54      227.93     30.56 o 
  -5   0  10      118.23      106.75      4.80 o 
  -4   0  10      146.10      151.70      9.70 o 
  -3   0  10       91.82       93.14      4.44 o 
  -2   0  10       11.16       15.42      2.46 o 
  -1   0  10     1004.03      963.45     18.57 o 
   0   0  10      448.58      400.57     19.01 o 
   1   0  10     1174.67     1108.85     14.52 o 
   2   0  10      242.23      228.92      6.53 o 
   3   0  10        0.10        2.01      1.20 o 
   4   0  10        0.06        1.96      1.00 o 
   5   0  10       40.65       49.67      5.00 o 
   6   0  10      251.52      222.00     10.57 o 
   7   0  10       21.09       23.57      4.54 o 
   8   0  10        1.49        1.55      2.22 o 
   9   0  10      117.02      124.98      8.92 o 
  10   0  10        2.11        3.15      3.30 o 
  11   0  10       71.83       66.74      7.07 o 
 -14   1  10       29.60       30.16      3.06 o 
 -13   1  10        1.85        3.02      2.14 o 
 -12   1  10       43.86       46.10      2.90 o 
 -11   1  10       38.14       44.54      2.83 o 
 -10   1  10       11.72       13.53      2.39 o 
  -9   1  10       91.03       89.33      4.73 o 
  -8   1  10       19.92       21.06      2.32 o 
  -7   1  10       94.29       85.61      3.56 o 
  -6   1  10        2.11        2.98      1.21 o 
  -5   1  10      166.71      152.69      7.24 o 
  -4   1  10      148.85      134.80      3.74 o 
  -3   1  10       15.05       14.17      1.68 o 
  -2   1  10      172.69      151.02      3.88 o 
  -1   1  10        2.00        2.72      1.01 o 
   0   1  10        5.90        5.49      1.20 o 
   1   1  10        0.57        3.51      1.08 o 
   2   1  10       71.29       68.99      3.55 o 
   3   1  10      218.38      183.53      4.88 o 
   4   1  10      133.38      122.57      4.25 o 
   5   1  10        0.09        2.36      1.23 o 
   6   1  10       54.15       50.47      3.70 o 
   7   1  10       65.47       68.75      4.34 o 
   8   1  10        8.77       17.63      4.05 o 
   9   1  10      142.66      146.11      6.65 o 
  10   1  10        7.64        7.36      2.55 o 
  11   1  10       20.75       25.62      3.99 o 
 -14   2  10       16.13       19.85      2.66 o 
 -13   2  10       38.01       42.47      3.69 o 
 -12   2  10        0.69        3.36      1.75 o 
 -11   2  10       32.76       40.43      3.48 o 
 -10   2  10       53.55       57.94      6.23 o 
  -9   2  10        1.67        1.54      1.53 o 
  -8   2  10        9.41       14.83      1.88 o 
  -7   2  10        5.59       11.00      1.75 o 
  -6   2  10        8.94       15.62      1.84 o 
  -5   2  10        0.93        2.51      1.15 o 
  -4   2  10       65.91       60.63      2.68 o 
  -3   2  10      433.40      423.92      6.40 o 
  -2   2  10        3.42        4.74      1.23 o 
  -1   2  10       32.03       30.59      1.76 o 
   0   2  10      143.58      144.80      4.31 o 
   1   2  10       53.31       51.73      2.21 o 
   2   2  10       20.69       27.16      1.77 o 
   3   2  10       16.58       20.54      1.94 o 
   4   2  10       38.51       42.57      2.40 o 
   5   2  10        4.40        4.78      1.25 o 
   6   2  10        0.86        1.09      1.09 o 
   7   2  10       93.82       91.92      4.96 o 
   8   2  10       11.67       14.10      2.51 o 
   9   2  10        3.31        4.83      1.96 o 
  10   2  10        6.31        8.13      2.37 o 
  11   2  10       27.57       30.90      5.93 o 
 -13   3  10       78.34       78.25      4.27 o 
 -12   3  10       13.32       17.23      2.60 o 
 -11   3  10        5.53        9.82      2.02 o 
 -10   3  10       69.90       69.31      5.77 o 
  -9   3  10       80.41       77.68      3.96 o 
  -8   3  10       16.13       22.47      2.69 o 
  -7   3  10       62.58       53.53      3.38 o 
  -6   3  10       60.13       63.96      4.11 o 
  -5   3  10        2.32        3.61      1.15 o 
  -4   3  10        1.56        1.19      0.99 o 
  -3   3  10       43.42       42.88      2.26 o 
  -2   3  10       39.16       45.99      2.64 o 
  -1   3  10       96.94      100.79      3.15 o 
   0   3  10       23.68       26.69      1.90 o 
   1   3  10       42.72       44.72      2.73 o 
   2   3  10       11.99       12.35      1.63 o 
   3   3  10      335.67      304.46      8.47 o 
   4   3  10      141.26      139.63      4.03 o 
   5   3  10       20.13       29.01      2.61 o 
   6   3  10       92.77       89.52      3.35 o 
   7   3  10        3.03        7.51      1.54 o 
   8   3  10       46.22       45.83      3.82 o 
   9   3  10      142.04      140.54      6.55 o 
  10   3  10       67.52       68.97      4.89 o 
 -13   4  10        0.51        3.30      2.18 o 
 -12   4  10        0.01        0.99      2.09 o 
 -11   4  10       61.54       55.73      5.57 o 
 -10   4  10       89.17       90.52      5.06 o 
  -9   4  10      152.26      127.56      8.77 o 
  -8   4  10        0.03        1.55      1.64 o 
  -7   4  10      144.98      135.10      7.42 o 
  -6   4  10       59.18       49.04      3.14 o 
  -5   4  10       82.15       76.79      3.71 o 
  -4   4  10       69.93       62.74      3.35 o 
  -3   4  10       69.45       73.74      6.58 o 
  -2   4  10        0.01        2.59      1.35 o 
  -1   4  10      365.75      322.39      5.60 o 
   0   4  10      573.13      542.58     11.73 o 
   1   4  10      503.52      462.31      9.20 o 
   2   4  10        0.83        3.52      2.84 o 
   3   4  10       21.81       21.80      2.29 o 
   4   4  10       18.54       16.73      1.79 o 
   5   4  10       54.25       55.06      2.66 o 
   6   4  10       20.26       24.69      2.18 o 
   7   4  10       64.70       64.36      3.00 o 
   8   4  10        1.09        3.60      1.60 o 
   9   4  10       16.13       22.73      2.74 o 
  10   4  10       44.16       44.01      6.96 o 
 -12   5  10        1.98        5.89      2.68 o 
 -11   5  10        1.55        5.99      1.97 o 
 -10   5  10        7.31       11.68      2.97 o 
  -9   5  10       60.12       60.11      3.59 o 
  -8   5  10       51.14       42.55      3.28 o 
  -7   5  10       57.12       47.64      3.25 o 
  -6   5  10       20.18       22.40      2.61 o 
  -5   5  10       76.17       66.99      3.50 o 
  -4   5  10        0.03       -1.19      1.19 o 
  -3   5  10       27.38       26.39      2.62 o 
  -2   5  10        0.92        2.55      1.41 o 
  -1   5  10        3.20        3.70      1.76 o 
   0   5  10       41.66       39.70      2.72 o 
   1   5  10       33.20       34.21      2.71 o 
   2   5  10       58.51       51.54      2.96 o 
   3   5  10       50.74       42.61      3.19 o 
   4   5  10        5.14        8.51      1.52 o 
   5   5  10        2.53        7.11      1.39 o 
   6   5  10       54.06       50.50      2.62 o 
   7   5  10       42.77       48.67      2.66 o 
   8   5  10        0.05        4.30      1.33 o 
   9   5  10       31.68       38.56      3.62 o 
 -11   6  10       28.16       39.98      5.93 o 
 -10   6  10       69.92       73.78      5.09 o 
  -9   6  10       27.66       33.06      3.20 o 
  -8   6  10       19.15       18.90      2.77 o 
  -7   6  10        5.78        8.65      2.93 o 
  -6   6  10        2.90        6.42      1.75 o 
  -5   6  10        3.88        5.77      1.77 o 
  -4   6  10      149.39      136.53      6.88 o 
  -3   6  10      314.03      285.45     13.07 o 
  -2   6  10        3.45        2.40      1.71 o 
  -1   6  10       18.42       20.71      3.06 o 
   0   6  10      123.00      124.71      7.77 o 
   1   6  10        1.02        1.57      1.38 o 
   2   6  10        7.06       10.98      1.86 o 
   3   6  10        0.87        3.47      1.73 o 
   4   6  10        9.03       14.67      2.35 o 
   5   6  10        0.38        0.41      1.81 o 
   6   6  10       42.46       51.01      2.99 o 
   7   6  10       58.76       56.43      3.37 o 
   8   6  10        0.20        0.92      1.41 o 
 -10   7  10       30.25       38.97      6.65 o 
  -9   7  10       79.63       79.23      7.97 o 
  -8   7  10       24.24       31.93      3.20 o 
  -7   7  10       29.57       32.45      3.85 o 
  -6   7  10      108.03      110.12      9.61 o 
  -5   7  10       57.34       61.27      4.34 o 
  -4   7  10        0.35        4.22      1.64 o 
  -3   7  10       99.69       96.81     11.22 o 
  -2   7  10      270.14      243.97     11.66 o 
  -1   7  10      106.55      104.50      8.42 o 
   0   7  10        7.21        7.41      1.79 o 
   1   7  10        0.35        2.43      1.46 o 
   2   7  10        0.03        3.82      1.36 o 
   3   7  10       89.44       86.80      3.94 o 
   4   7  10       68.59       69.28      5.67 o 
   5   7  10       69.01       77.21      6.71 o 
   6   7  10       17.49       17.59      4.33 o 
   7   7  10        4.44        3.51      2.58 o 
  -8   8  10        0.00        1.08      1.64 o 
  -7   8  10        5.23        8.41      1.98 o 
  -6   8  10        3.12        6.59      2.20 o 
  -5   8  10       20.96       24.83      3.30 o 
  -4   8  10      125.48      127.87     17.41 o 
  -3   8  10      227.49      218.06     18.57 o 
  -2   8  10       10.76       17.15      2.34 o 
  -1   8  10       95.91       97.73      4.46 o 
   0   8  10      217.00      207.43      8.87 o 
   1   8  10       94.52       90.47     12.95 o 
   2   8  10       26.34       34.57      3.93 o 
   3   8  10        6.65        9.49      2.37 o 
   4   8  10       26.25       29.64      4.59 o 
   5   8  10       16.83       19.09      6.86 o 
  -6   9  10        5.99       10.76      3.05 o 
  -5   9  10        0.00        0.85      1.94 o 
  -4   9  10       44.79       47.49      7.99 o 
  -3   9  10        0.74        3.63      2.39 o 
  -2   9  10       35.20       35.93      6.73 o 
  -1   9  10       28.05       27.72      4.05 o 
   0   9  10        1.03        1.97      2.27 o 
   1   9  10       18.92       19.49      3.57 o 
   2   9  10       14.31       13.55      3.07 o 
 -13   1  11        9.61        7.70      2.80 o 
 -12   1  11        9.97       14.00      2.32 o 
 -11   1  11       11.83       18.77      2.58 o 
 -10   1  11       10.12       14.82      2.94 o 
  -9   1  11       70.60       69.48      5.43 o 
  -8   1  11      154.84      137.31      9.43 o 
  -7   1  11       74.65       67.18      5.17 o 
  -6   1  11        0.16        0.62      1.14 o 
  -5   1  11       37.64       39.03      2.37 o 
  -4   1  11       84.58       79.36      3.12 o 
  -3   1  11      209.80      184.86      4.51 o 
  -2   1  11       46.10       48.34      2.46 o 
  -1   1  11       12.96        9.29      1.63 o 
   0   1  11       30.81       31.76      2.26 o 
   1   1  11      148.59      134.47      5.51 o 
   2   1  11      212.49      223.93      6.98 o 
   3   1  11       83.89       81.48      3.55 o 
   4   1  11       36.47       40.57      2.76 o 
   5   1  11       33.20       37.13      3.49 o 
   6   1  11       17.80       20.29      3.13 o 
   7   1  11       87.24       97.95      5.38 o 
   8   1  11        0.15        3.36      2.22 o 
   9   1  11        1.62        1.64      2.55 o 
  10   1  11        0.04       -1.44      2.37 o 
 -13   2  11      112.74      122.07      5.84 o 
 -12   2  11       21.95       25.48      3.04 o 
 -11   2  11        5.29        6.42      1.83 o 
 -10   2  11        8.37       13.91      2.32 o 
  -9   2  11        1.88        4.52      3.77 o 
  -8   2  11       12.98       19.43      2.16 o 
  -7   2  11       90.00       79.25      4.33 o 
  -6   2  11      216.03      197.30      7.97 o 
  -5   2  11       43.10       39.37      2.53 o 
  -4   2  11        9.39        8.21      1.54 o 
  -3   2  11      363.35      295.13      5.67 o 
  -2   2  11        6.00        7.56      1.40 o 
  -1   2  11       92.27       89.82      2.78 o 
   0   2  11       24.16       24.67      1.81 o 
   1   2  11      312.76      297.79      6.18 o 
   2   2  11       55.07       52.50      2.59 o 
   3   2  11        2.09        3.51      1.06 o 
   4   2  11      116.49      105.70      4.11 o 
   5   2  11       31.01       28.45      2.65 o 
   6   2  11      104.64       99.60      7.43 o 
   7   2  11        5.47        8.15      2.36 o 
   8   2  11        5.81       13.99      2.81 o 
   9   2  11       89.09       94.03      6.58 o 
 -13   3  11        0.00        3.08      2.07 o 
 -12   3  11        0.11        2.73      1.89 o 
 -11   3  11       26.53       28.95      3.23 o 
 -10   3  11        0.20        0.70      1.50 o 
  -9   3  11        4.73        3.48      1.76 o 
  -8   3  11       23.51       21.41      2.60 o 
  -7   3  11       68.95       58.34      4.49 o 
  -6   3  11        9.95       10.41      2.75 o 
  -5   3  11       22.57       19.58      2.04 o 
  -4   3  11       62.92       58.32      3.39 o 
  -3   3  11      105.48       97.49      3.71 o 
  -2   3  11        0.02        2.71      1.10 o 
  -1   3  11      117.29      102.32      2.98 o 
   0   3  11       13.12       15.80      1.49 o 
   1   3  11       15.38       16.49      1.81 o 
   2   3  11      106.00      105.19      3.56 o 
   3   3  11      145.70      127.04      3.94 o 
   4   3  11       69.67       77.20      3.13 o 
   5   3  11       63.25       65.60      2.95 o 
   6   3  11       19.22       21.46      2.13 o 
   7   3  11      129.84      148.88      6.68 o 
   8   3  11        2.24        8.48      2.33 o 
   9   3  11        0.49        2.67      2.08 o 
 -12   4  11        4.43        9.29      2.48 o 
 -11   4  11        6.36        8.46      2.34 o 
 -10   4  11        2.12        2.94      1.84 o 
  -9   4  11       16.70       15.48      2.54 o 
  -8   4  11        0.13        2.02      1.64 o 
  -7   4  11        3.48        5.00      1.60 o 
  -6   4  11        1.44        2.61      3.28 o 
  -5   4  11       18.53       24.44      2.64 o 
  -4   4  11        0.01        1.19      1.62 o 
  -3   4  11      152.82      141.06      8.52 o 
  -2   4  11       17.73       17.29      2.16 o 
  -1   4  11        0.00        3.98      0.99 o 
   0   4  11      128.26      143.26      4.66 o 
   1   4  11        0.06        1.86      1.17 o 
   2   4  11       53.29       52.31      2.61 o 
   3   4  11        0.01        3.05      1.06 o 
   4   4  11        2.72        7.59      1.34 o 
   5   4  11       18.61       24.69      2.22 o 
   6   4  11        3.87        4.43      1.23 o 
   7   4  11      146.03      153.28      6.19 o 
   8   4  11       11.13       16.35      2.53 o 
 -11   5  11        4.21        4.62      2.20 o 
 -10   5  11       52.47       57.58      5.11 o 
  -9   5  11       64.24       62.11      6.21 o 
  -8   5  11       79.66       86.73      5.66 o 
  -7   5  11       17.65       22.56      2.70 o 
  -6   5  11       15.23       17.76      2.35 o 
  -5   5  11        0.07        0.15      2.10 o 
  -4   5  11       24.18       27.73      2.79 o 
  -3   5  11      218.57      199.53      8.89 o 
  -2   5  11      188.35      178.62      8.91 o 
  -1   5  11       51.90       48.88      3.63 o 
   0   5  11       11.42       17.83      2.43 o 
   1   5  11       82.79       90.85      5.67 o 
   2   5  11       87.32       92.32      4.96 o 
   3   5  11       60.02       70.09      3.77 o 
   4   5  11       68.18       62.40      3.10 o 
   5   5  11        2.22        3.54      1.15 o 
   6   5  11       12.65       18.44      1.97 o 
   7   5  11        9.81       14.33      1.80 o 
   8   5  11       17.57       19.21      2.97 o 
 -10   6  11       53.13       59.50      3.95 o 
  -9   6  11        0.21        2.38      2.81 o 
  -8   6  11       14.04       23.37      2.90 o 
  -7   6  11       77.75       76.41      4.03 o 
  -6   6  11       99.43       97.35      5.56 o 
  -5   6  11       49.36       45.55      3.21 o 
  -4   6  11        5.48        8.16      1.82 o 
  -3   6  11        8.79        7.52      1.79 o 
  -2   6  11        0.08        2.80      1.77 o 
  -1   6  11       61.30       58.80      3.45 o 
   0   6  11      248.19      248.71      6.57 o 
   1   6  11       56.32       58.11      4.74 o 
   2   6  11       14.09       19.56      2.82 o 
   3   6  11       23.17       24.75      3.18 o 
   4   6  11        1.02        2.53      1.62 o 
   5   6  11       18.30       21.30      4.13 o 
   6   6  11        0.01        2.41      1.53 o 
  -9   7  11        0.13        0.36      2.86 o 
  -8   7  11        0.09        3.63      1.84 o 
  -7   7  11       19.54       20.41      2.71 o 
  -6   7  11       26.82       34.68      5.48 o 
  -5   7  11        2.80        1.59      1.61 o 
  -4   7  11        1.50        5.03      1.96 o 
  -3   7  11        3.34        7.14      2.32 o 
  -2   7  11       15.16       23.36      4.54 o 
  -1   7  11        5.13        7.41      1.92 o 
   0   7  11        3.26        6.06      1.77 o 
   1   7  11        9.49       13.81      1.96 o 
   2   7  11       26.02       32.80      3.44 o 
   3   7  11       43.90       44.00      3.85 o 
   4   7  11       21.02       19.29      4.13 o 
   5   7  11       16.55       15.58      4.28 o 
  -7   8  11       12.33       19.14      4.54 o 
  -6   8  11       53.84       47.05      3.74 o 
  -5   8  11        3.63        7.31      2.99 o 
  -4   8  11        7.03        8.38      3.15 o 
  -3   8  11        5.45        6.26      2.50 o 
  -2   8  11        5.77        7.17      2.80 o 
  -1   8  11        0.20        4.89      1.86 o 
   0   8  11       26.08       37.35      3.44 o 
   1   8  11       24.53       34.75      4.30 o 
   2   8  11        2.77        2.22      2.16 o 
   3   8  11        8.96       12.43      4.44 o 
 -12   0  12       27.30       19.96      5.31 o 
 -11   0  12        0.07        0.74      2.20 o 
 -10   0  12       10.62       15.94      3.15 o 
  -9   0  12       92.92       98.01      9.72 o 
  -8   0  12        1.30        5.42      2.28 o 
  -7   0  12       84.19       89.29     15.68 o 
  -6   0  12      154.98      147.93     15.34 o 
  -5   0  12       46.76       45.72      3.72 o 
  -4   0  12       24.32       22.10      3.11 o 
  -3   0  12      252.21      222.00      9.75 o 
  -2   0  12       63.31       55.29      3.78 o 
  -1   0  12       43.43       49.40      3.63 o 
   0   0  12       25.13       25.35      2.88 o 
   1   0  12      223.16      234.63     10.19 o 
   2   0  12        0.17        4.67      1.46 o 
   3   0  12        3.37        4.38      2.22 o 
   4   0  12      243.70      242.94     11.50 o 
   5   0  12        6.29        2.99      2.32 o 
   6   0  12       21.50       22.49      4.75 o 
   7   0  12      128.34      140.55      9.49 o 
   8   0  12        0.08        0.26      2.53 o 
 -12   1  12        2.07        4.04      2.00 o 
 -11   1  12        0.35        3.24      2.73 o 
 -10   1  12        3.21        3.77      1.66 o 
  -9   1  12        9.14       14.18      2.09 o 
  -8   1  12       35.11       42.83      3.05 o 
  -7   1  12       90.67      101.30      9.89 o 
  -6   1  12        7.06       15.14      1.86 o 
  -5   1  12       50.71       47.59      3.22 o 
  -4   1  12        0.23        2.21      1.11 o 
  -3   1  12       20.74       21.61      2.13 o 
  -2   1  12       28.40       28.17      2.30 o 
  -1   1  12       10.27       10.25      1.51 o 
   0   1  12        1.07        1.14      0.93 o 
   1   1  12        0.05        1.62      0.96 o 
   2   1  12       35.76       39.65      3.91 o 
   3   1  12      136.01      134.85      8.21 o 
   4   1  12       16.86       17.63      3.20 o 
   5   1  12        4.19        6.31      1.82 o 
   6   1  12        0.42        4.34      1.93 o 
   7   1  12       17.52       21.87      3.39 o 
   8   1  12       38.76       41.30      4.52 o 
 -12   2  12       19.29       21.25      2.95 o 
 -11   2  12        4.47        6.03      2.09 o 
 -10   2  12        2.36        7.63      1.96 o 
  -9   2  12       45.63       47.50      5.51 o 
  -8   2  12       38.67       40.66      4.38 o 
  -7   2  12        1.17        3.90      1.36 o 
  -6   2  12        1.61        1.86      1.49 o 
  -5   2  12       16.83       20.36      2.04 o 
  -4   2  12        3.18        8.23      1.47 o 
  -3   2  12       24.77       27.02      2.30 o 
  -2   2  12       57.38       68.32      2.93 o 
  -1   2  12        0.29        1.37      1.99 o 
   0   2  12        7.24       10.90      1.43 o 
   1   2  12       34.85       40.91      3.69 o 
   2   2  12        8.93       11.98      1.75 o 
   3   2  12       10.74       14.47      2.01 o 
   4   2  12        4.76        8.68      1.64 o 
   5   2  12       30.00       32.99      3.79 o 
   6   2  12       10.73       14.90      2.69 o 
   7   2  12        1.31        1.87      2.27 o 
   8   2  12        4.35        5.52      2.53 o 
 -11   3  12       22.73       33.35      3.53 o 
 -10   3  12      102.97      106.45      9.31 o 
  -9   3  12       19.06       17.24      2.67 o 
  -8   3  12        0.08        0.03      1.59 o 
  -7   3  12        0.46        0.30      2.94 o 
  -6   3  12        8.94        9.93      1.95 o 
  -5   3  12       59.67       67.53      3.58 o 
  -4   3  12       14.31       21.37      2.10 o 
  -3   3  12       28.05       38.42      2.40 o 
  -2   3  12       25.93       26.91      2.24 o 
  -1   3  12        4.16        6.54      1.47 o 
   0   3  12      119.57      119.26      3.92 o 
   1   3  12       43.18       44.70      2.45 o 
   2   3  12       77.10       80.51      3.68 o 
   3   3  12       15.81       21.13      2.10 o 
   4   3  12       15.79       18.16      1.92 o 
   5   3  12        1.29        2.45      1.27 o 
   6   3  12        3.64        5.78      2.08 o 
   7   3  12       86.39       94.25      5.65 o 
 -11   4  12        0.10       -0.93      1.89 o 
 -10   4  12        1.86        5.14      2.10 o 
  -9   4  12        3.13        3.26      3.44 o 
  -8   4  12       30.34       37.05      4.66 o 
  -7   4  12       32.76       38.78      3.44 o 
  -6   4  12       16.54       12.93      2.20 o 
  -5   4  12       47.37       51.47      4.57 o 
  -4   4  12       32.56       28.18      5.39 o 
  -3   4  12       97.40       83.84      3.77 o 
  -2   4  12      111.95      117.86      5.92 o 
  -1   4  12       65.17       68.55      4.21 o 
   0   4  12      123.39      129.86      4.04 o 
   1   4  12       43.39       48.89      2.55 o 
   2   4  12       10.18       16.03      2.34 o 
   3   4  12       20.86       29.44      2.79 o 
   4   4  12       40.83       48.33      2.66 o 
   5   4  12       63.21       68.98      3.18 o 
   6   4  12       12.64       15.84      1.92 o 
   7   4  12       35.04       47.04      3.94 o 
 -10   5  12       11.05       14.84      3.08 o 
  -9   5  12       13.29       16.08      2.61 o 
  -8   5  12       11.41       14.51      2.46 o 
  -7   5  12       14.20       15.78      2.50 o 
  -6   5  12        0.21        0.89      1.48 o 
  -5   5  12       26.07       30.34      3.05 o 
  -4   5  12        3.11        5.37      2.08 o 
  -3   5  12        6.89        6.00      1.74 o 
  -2   5  12        1.87        5.88      1.86 o 
  -1   5  12        7.33        9.04      2.05 o 
   0   5  12        7.30       10.22      3.79 o 
   1   5  12        0.77        9.71      2.13 o 
   2   5  12        5.99        8.50      1.73 o 
   3   5  12       12.83       13.98      2.07 o 
   4   5  12       24.06       27.60      2.78 o 
   5   5  12        9.04       14.29      2.02 o 
   6   5  12        2.63        5.44      1.62 o 
  -9   6  12       63.86       63.71      5.44 o 
  -8   6  12       75.11       76.67      4.76 o 
  -7   6  12        8.11       15.64      2.65 o 
  -6   6  12        0.00        3.30      1.70 o 
  -5   6  12       15.91       17.91      2.49 o 
  -4   6  12        0.94        1.37      1.51 o 
  -3   6  12       30.90       40.12      5.98 o 
  -2   6  12      100.22      102.55     11.32 o 
  -1   6  12       22.94       31.01      2.96 o 
   0   6  12        1.96        7.43      3.28 o 
   1   6  12       47.57       54.78      6.94 o 
   2   6  12       17.74       21.97      3.08 o 
   3   6  12        1.59        4.49      2.35 o 
   4   6  12        1.63        4.30      1.74 o 
   5   6  12       45.63       58.48      3.67 o 
  -7   7  12        7.30        9.69      3.35 o 
  -6   7  12       25.86       28.99      3.28 o 
  -5   7  12       77.41       79.82      4.32 o 
  -4   7  12       79.97       85.35      5.46 o 
  -3   7  12       56.19       59.65      5.67 o 
  -2   7  12        2.53        4.55      2.77 o 
  -1   7  12       58.22       70.72      9.37 o 
   0   7  12      121.59      132.50      8.19 o 
   1   7  12       32.18       36.43      4.00 o 
   2   7  12       19.96       24.65      3.46 o 
   3   7  12        8.68       15.11      3.97 o 
 -11   1  13       12.28       18.77      3.69 o 
 -10   1  13       38.30       37.81      3.98 o 
  -9   1  13       37.86       33.52      2.94 o 
  -8   1  13        7.46       13.47      2.08 o 
  -7   1  13       10.16       16.66      1.94 o 
  -6   1  13        3.29        3.62      1.26 o 
  -5   1  13       29.83       32.36      2.63 o 
  -4   1  13       46.45       49.90      2.67 o 
  -3   1  13        0.58        3.81      1.21 o 
  -2   1  13        2.54        4.52      1.38 o 
  -1   1  13       22.33       31.29      2.48 o 
   0   1  13      101.28      107.92      4.24 o 
   1   1  13       39.82       48.07      3.48 o 
   2   1  13        0.59        4.28      1.16 o 
   3   1  13        9.47       14.21      2.55 o 
   4   1  13        6.03        7.73      2.66 o 
   5   1  13       28.27       43.68      4.38 o 
   6   1  13       18.83       23.01      3.57 o 
 -11   2  13        2.66        1.50      4.18 o 
 -10   2  13       26.06       30.20      3.46 o 
  -9   2  13        6.08       11.18      2.27 o 
  -8   2  13       13.86       18.26      2.61 o 
  -7   2  13       79.10       81.10      8.12 o 
  -6   2  13       23.61       27.93      2.47 o 
  -5   2  13       28.13       28.07      2.58 o 
  -4   2  13       15.49       21.46      2.58 o 
  -3   2  13       68.32       81.03      3.30 o 
  -2   2  13       81.07       77.79      3.37 o 
  -1   2  13       26.41       38.02      2.40 o 
   0   2  13        5.10        8.75      1.83 o 
   1   2  13       20.51       29.97      2.73 o 
   2   2  13       11.05       15.55      2.07 o 
   3   2  13       14.26       16.61      2.13 o 
   4   2  13       25.41       28.03      3.66 o 
   5   2  13        0.61       -1.50      1.64 o 
   6   2  13       19.35       25.03      3.75 o 
 -10   3  13        1.77        1.55      1.99 o 
  -9   3  13       16.88       18.83      2.86 o 
  -8   3  13        0.51        1.38      1.98 o 
  -7   3  13       11.13       16.57      3.26 o 
  -6   3  13        0.95        3.43      1.69 o 
  -5   3  13       16.19       20.38      2.42 o 
  -4   3  13       18.14       18.90      2.34 o 
  -3   3  13       14.87       10.67      1.56 o 
  -2   3  13        1.26        5.43      1.22 o 
  -1   3  13        0.22        4.76      1.39 o 
   0   3  13       12.84       15.23      2.85 o 
   1   3  13       32.01       39.07      2.78 o 
   2   3  13        1.61        4.41      1.20 o 
   3   3  13       30.34       38.30      2.84 o 
   4   3  13        9.73       18.81      2.28 o 
   5   3  13       18.61       28.71      4.85 o 
   6   3  13       10.83       14.26      2.81 o 
  -9   4  13        4.25        4.43      2.27 o 
  -8   4  13        8.29       12.11      2.57 o 
  -7   4  13        5.91       12.65      2.39 o 
  -6   4  13        2.73        3.87      1.80 o 
  -5   4  13        0.82        2.87      1.73 o 
  -4   4  13        0.01        0.66      1.47 o 
  -3   4  13        0.12        1.02      2.67 o 
  -2   4  13       36.46       43.06      5.67 o 
  -1   4  13       21.55       21.62      5.34 o 
   0   4  13       28.19       43.82      3.79 o 
   1   4  13        5.83       11.04      1.88 o 
   2   4  13       52.44       60.89      2.97 o 
   3   4  13       96.52      119.29      4.13 o 
   4   4  13        0.86        3.60      1.44 o 
   5   4  13        7.44       14.16      1.91 o 
  -8   5  13       12.72       22.34      3.42 o 
  -7   5  13       70.81       78.14      6.52 o 
  -6   5  13       21.79       25.64      3.14 o 
  -5   5  13       22.90       19.61      2.75 o 
  -4   5  13       25.12       22.89      2.81 o 
  -3   5  13       16.96       26.18      3.66 o 
  -2   5  13        1.38        4.32      1.87 o 
  -1   5  13       16.86       28.51      3.54 o 
   0   5  13      190.01      207.54      7.91 o 
   1   5  13      108.07      116.56      6.00 o 
   2   5  13       14.85       22.52      2.80 o 
   3   5  13        5.33       12.91      2.18 o 
   4   5  13        8.04       16.26      2.60 o 
  -6   6  13        1.72        0.89      1.80 o 
  -5   6  13       17.63       20.55      4.55 o 
  -4   6  13        5.48        5.16      2.69 o 
  -3   6  13       55.72       58.67      5.10 o 
  -2   6  13      168.89      152.86     14.70 o 
  -1   6  13       25.28       32.99      6.19 o 
   0   6  13        5.90        6.92      2.33 o 
   1   6  13       12.01       15.92      3.02 o 
   2   6  13       38.71       42.47      3.72 o 
  -9   0  14       84.02       94.53     25.56 o 
  -8   0  14       85.18       78.39      8.72 o 
  -7   0  14       61.99       63.44      4.84 o 
  -6   0  14        3.15        5.94      2.38 o 
  -5   0  14       98.56      105.94      5.67 o 
  -4   0  14      180.71      175.23      9.16 o 
  -3   0  14       99.92      109.32      5.63 o 
  -2   0  14        6.77        7.71      2.22 o 
  -1   0  14       24.58       36.95      3.50 o 
   0   0  14        0.67        8.92      2.27 o 
   1   0  14        4.72        9.75      2.73 o 
   2   0  14       73.36       88.51      7.32 o 
   3   0  14       78.52       91.45      7.84 o 
   4   0  14       51.86       62.62      6.60 o 
  -9   1  14       56.39       72.37      4.46 o 
  -8   1  14        4.12        6.45      1.88 o 
  -7   1  14       51.73       63.15      3.41 o 
  -6   1  14      126.31      149.67      6.51 o 
  -5   1  14       59.96       73.47      3.41 o 
  -4   1  14        7.44        9.13      1.69 o 
  -3   1  14       54.53       65.99      3.18 o 
  -2   1  14       30.89       28.77      2.53 o 
  -1   1  14       20.88       26.01      2.36 o 
   0   1  14       21.12       29.35      2.32 o 
   1   1  14      144.25      159.75      5.56 o 
   2   1  14        3.73        8.58      1.55 o 
   3   1  14       11.77       19.57      3.21 o 
   4   1  14       16.36       19.76      3.33 o 
  -9   2  14        1.70       -2.22      3.87 o 
  -8   2  14        3.69        7.11      2.21 o 
  -7   2  14       12.10       17.17      2.64 o 
  -6   2  14        5.08        8.42      2.51 o 
  -5   2  14        0.00        4.42      1.40 o 
  -4   2  14        0.50        1.95      1.25 o 
  -3   2  14        2.00        4.06      1.26 o 
  -2   2  14        0.01        1.66      1.64 o 
  -1   2  14        1.44        4.83      1.36 o 
   0   2  14        7.24        9.81      2.25 o 
   1   2  14        3.36        7.90      1.73 o 
   2   2  14        3.20        6.57      1.68 o 
   3   2  14        0.01        3.98      1.41 o 
   4   2  14        3.42        5.21      2.22 o 
  -8   3  14        0.01       -0.34      2.33 o 
  -7   3  14       27.58       36.52     10.08 o 
  -6   3  14       35.00       42.65      6.22 o 
  -5   3  14       11.39       16.89      2.97 o 
  -4   3  14        0.01        4.45      1.58 o 
  -3   3  14        0.01        3.90      1.52 o 
  -2   3  14       23.29       29.08      3.04 o 
  -1   3  14       38.78       48.41      3.35 o 
   0   3  14       55.58       65.43      4.48 o 
   1   3  14       34.62       41.44      2.97 o 
   2   3  14        2.54        5.09      1.54 o 
   3   3  14       29.38       42.34      3.57 o 
  -7   4  14       10.54        6.50      4.02 o 
  -6   4  14        0.90        1.31      2.00 o 
  -5   4  14       28.51       31.74      4.12 o 
  -4   4  14       46.41       44.23      4.67 o 
  -3   4  14       46.39       52.27      4.19 o 
  -2   4  14       26.58       33.98      4.13 o 
  -1   4  14       21.64       32.79      3.99 o 
   0   4  14        1.88        5.19      3.22 o 
   1   4  14        6.12       13.06      2.70 o 
   2   4  14       21.75       29.24      2.90 o 
  -5   5  14       27.38       27.34      5.73 o 
  -4   5  14        0.55        3.42      2.34 o 
  -3   5  14       38.04       42.98     12.35 o 
  -2   5  14       16.27       15.76      2.93 o 
  -1   5  14        3.44        4.83      2.23 o 
   0   5  14       10.51       12.85      2.95 o 
  -6   1  15       12.58       18.55      2.44 o 
  -5   1  15       14.81       23.73      2.55 o 
  -4   1  15        0.65        5.11      2.84 o 
  -3   1  15       77.45      106.01      4.21 o 
  -2   1  15       45.44       58.78      3.55 o 
  -1   1  15       10.66       16.66      1.97 o 
   0   1  15        0.04       -0.11      1.65 o 
   1   1  15        3.32        8.82      6.22 o 
  -5   2  15       51.75       57.62      3.93 o 
  -4   2  15       54.77       63.10      3.36 o 
  -3   2  15       97.58      124.33      5.22 o 
  -2   2  15       26.78       37.73      2.88 o 
  -1   2  15       15.23       27.77      3.19 o 
   0   2  15       49.47       63.58      4.04 o 
  -3   3  15       30.11       43.82      7.43 o 
  -2   3  15       42.01       52.77      6.14 o 
  -1   3  15       26.02       40.18      6.55 o 
                                                 
